# Supplementary material for: Large‐Scale Clustered Transcriptional Silencing Associated With Cellular Senescence
Source: Aging Cell. 2025 Feb 19;24(4):e70015. doi: 10.1111/acel.70015 (PMC11984675; doi:10.1111/acel.70015)
Supplement: Supplementary file 2 — Table S1. GSEA identifies differentially expressed REACTOME pathways that are downregulated in (S1) Cluster 4 and (S2) Cluster 8 of tamoxifen treated (Trf2 ‐/‐) versus control (Trf2 +/+). [file ACEL-24-e70015-s001.zip]

Archive with 2 entries (2 files):
- acel70015-sup-0002-TableS2.csv
- acel70015-sup-0003-TableS3.csv
