# Supplementary material for: Large‐Scale Clustered Transcriptional Silencing Associated With Cellular Senescence
Source: Aging Cell. 2025 Feb 19;24(4):e70015. doi: 10.1111/acel.70015 (PMC11984675; doi:10.1111/acel.70015)
Supplement: Supplementary file 2 — Table S1. GSEA identifies differentially expressed REACTOME pathways that are downregulated in (S1) Cluster 4 and (S2) Cluster 8 of tamoxifen treated (Trf2 ‐/‐) versus control (Trf2 +/+). [file ACEL-24-e70015-s001.zip › acel70015-sup-0002-TableS2.csv]

Term	Overlap	P.value	Adjusted.P.value	Old.P.value	Old.Adjusted.P.value	Odds.Ratio	Combined.Score	Genes
Metabolism Of RNA R-HSA-8953854	182/666	2.27639025275114e-57	3.0890615729833e-54	0	0	5.22506335239211	681.477630244787	RPL4;EIF4A2;POP5;RPL5;RPL30;RPL3;RPL32;PDCD7;CCNH;RPL34;GEMIN2;RPP30;EIF4A3;PPP2R2A;RPL8;RPL10A;CWC27;RPL9;RPL6;RPL7;RPS15;RPS14;PSMD7;RPS16;RPL18A;RPS19;MYC;PSMD3;RPL36;PAPOLA;TXNL4A;RPS11;RPS13;RPS12;RPS9;RPL21;RPS7;RPS8;METTL1;DIMT1;RPL23;RPS5;RPL22;RPS6;WDR75;PRKCA;RPSA;THOC2;ZCRB1;CSNK1E;GTF2F1;WBP11;THOC7;FTSJ3;SRRM1;EBNA1BP2;XRN1;MAPKAPK2;PSME2;PPIE;RPL27;SRSF4;RPL28;DDX6;PSMD12;PSMD11;PSM…
rRNA Processing In Nucleus And Cytosol R-HSA-8868773	86/189	7.08021980358352e-47	4.80392913673142e-44	0	0	11.031062389436	1172.20695838583	RPL4;RPL5;RPL30;RPL3;RPL32;RPL34;RPP30;RPLP1;RPLP0;RPL10A;RPL8;RPL9;RPL6;RPL7;RPS15;RPS4X;RPS14;RPL7A;RPS16;RPL18A;RPS19;NOB1;RPL36;RPS11;UTP14A;RPS13;RPS12;UTP15;RPS9;RPL21;RPS7;DIMT1;RPS8;DIS3;RPL23;RPS5;RPL22;RPS6;WDR75;RPSA;CSNK1E;UTP18;FTSJ3;GNL3;EBNA1BP2;DNAJC5;C1D;RPL27;RPL28;NIP7;RPL12;RPL11;TSR3;RPL36A;EMG1;EXOSC4;EXOSC8;GAR1;RPL14;RPS3;RRP36;RPL15;RPS2;EXOSC3;RPL18;RPP14;RPS27A;EXOSC2;E…
Major Pathway Of rRNA Processing In Nucleolus And Cytosol R-HSA-6791226	83/179	4.52163820948925e-46	2.04528768342564e-43	0	0	11.4023502743975	1190.51984726118	RPL4;RPL5;RPL30;RPL3;RPL32;RPL34;RPP30;RPLP1;RPLP0;RPL10A;RPL8;RPL9;RPL6;RPL7;RPS15;RPS4X;RPS14;RPL7A;RPS16;RPL18A;RPS19;NOB1;RPL36;RPS11;UTP14A;RPS13;RPS12;UTP15;RPS9;RPL21;RPS7;RPS8;DIS3;RPL23;RPS5;RPL22;RPS6;WDR75;RPSA;CSNK1E;UTP18;FTSJ3;GNL3;EBNA1BP2;DNAJC5;C1D;RPL27;RPL28;NIP7;RPL12;RPL11;RPL36A;EMG1;EXOSC4;EXOSC8;RPL14;RPS3;RRP36;RPL15;RPS2;EXOSC3;RPL18;RPP14;RPS27A;EXOSC2;EXOSC1;RPL19;NOP1…
rRNA Processing R-HSA-72312	87/199	1.16192500532315e-45	3.9418305805588e-43	0	0	10.2649471849041	1062.07560262991	RPL4;RPL5;RPL30;RPL3;RPL32;RPL34;RPLP1;RPP30;RPLP0;RPL8;RPL10A;RPL9;RPL6;RPL7;RPS15;RPS4X;RPS14;RPL7A;RPS16;RPL18A;RPS19;NOB1;RPL36;RPS11;UTP14A;RPS13;RPS12;UTP15;RPS9;RPL21;RPS7;DIMT1;RPS8;DIS3;RPL23;RPS5;RPL22;RPS6;WDR75;RPSA;CSNK1E;UTP18;GNL3;FTSJ3;EBNA1BP2;DNAJC5;C1D;RPL27;RPL28;NIP7;RPL12;RPL11;TSR3;RPL36A;EMG1;EXOSC4;EXOSC8;GAR1;RPL14;RPS3;RRP36;RPL15;RPS2;EXOSC3;RPL18;RPS27A;RPP14;EXOSC2;E…
GTP Hydrolysis And Joining Of 60S Ribosomal Subunit R-HSA-72706	65/109	2.2723381945124e-45	6.16712585990666e-43	0	0	19.2891101831031	1982.83410855654	EIF4A2;RPL4;RPL5;RPL30;RPL3;RPL32;RPL34;RPLP1;RPLP0;RPL10A;RPL8;RPL9;RPL6;RPL7;RPS15;RPS4X;RPS14;RPL7A;RPS16;RPL18A;RPS19;RPL36;RPS11;RPS13;RPS12;RPS9;RPL21;RPS7;EIF1AX;RPS8;RPL23;RPS5;RPL22;RPS6;RPSA;RPL27;RPL28;RPL12;RPL11;RPL36A;EIF4H;RPL14;RPS3;RPL15;RPS2;RPL18;RPS27A;EIF4E;EIF4B;RPL19;RPL35A;EIF2S1;EIF5;RPS29;EIF3I;EIF3H;RPS20;EIF3E;RPL22L1;EIF3F;FAU;EIF3D;RPS24;EIF3A;RPS23
Translation R-HSA-72766	103/281	2.73559538309701e-45	6.18700489143774e-43	0	0	7.70779173092458	790.89635598794	EIF4A2;RPL4;RPL5;RPL30;RPL3;RPL32;RPL34;RPL8;RPL10A;SRP14;RPL9;RPL6;RPL7;RPS15;EEF1B2;RPS14;RPS16;RPL18A;RPS19;RPL36;RPS11;RPS13;RPS12;RPS9;RPL21;RPS7;EIF1AX;RPS8;RPL23;RPS5;RPL22;RPS6;MRPS18A;RPSA;EEF1A1;OXA1L;PPA2;PPA1;RPL27;RPL28;RPN1;GSPT1;EIF2B3;EEF2;MRPL24;EIF2S1;MRPL30;EIF5;RPS29;SRPRB;RPS20;RPS24;RPS23;MRPS15;MRPS16;RPLP1;RPLP0;MRPL38;MRPS10;MRPL35;MRPL32;RPS4X;RPL7A;SSR2;MRPS23;MRPL43;DD…
L13a-mediated Translational Silencing Of Ceruloplasmin Expression R-HSA-156827	64/108	1.90563267898206e-44	3.69420506482666e-42	0	0	18.9789419619928	1910.589780289	EIF4A2;RPL4;RPL5;RPL30;RPL3;RPL32;RPL34;RPLP1;RPLP0;RPL10A;RPL8;RPL9;RPL6;RPL7;RPS15;RPS4X;RPS14;RPL7A;RPS16;RPL18A;RPS19;RPL36;RPS11;RPS13;RPS12;RPS9;RPL21;RPS7;EIF1AX;RPS8;RPL23;RPS5;RPL22;RPS6;RPSA;RPL27;RPL28;RPL12;RPL11;RPL36A;EIF4H;RPL14;RPS3;RPL15;RPS2;RPL18;RPS27A;EIF4E;EIF4B;RPL19;RPL35A;EIF2S1;RPS29;EIF3I;EIF3H;RPS20;EIF3E;RPL22L1;EIF3F;FAU;EIF3D;RPS24;EIF3A;RPS23
Cap-dependent Translation Initiation R-HSA-72737	66/116	3.25335956647634e-44	5.5185111646355e-42	0	0	17.2421499292786	1726.52640513988	EIF4A2;RPL4;RPL5;RPL30;RPL3;RPL32;RPL34;RPLP1;RPLP0;RPL10A;RPL8;RPL9;RPL6;RPL7;RPS15;RPS4X;RPS14;RPL7A;RPS16;RPL18A;RPS19;RPL36;RPS11;RPS13;RPS12;RPS9;RPL21;RPS7;EIF1AX;RPS8;RPL23;RPS5;RPL22;RPS6;RPSA;RPL27;RPL28;RPL12;RPL11;RPL36A;EIF4H;RPL14;RPS3;RPL15;RPS2;RPL18;RPS27A;EIF4E;EIF4B;RPL19;EIF2B3;RPL35A;EIF2S1;EIF5;RPS29;EIF3I;EIF3H;RPS20;EIF3E;RPL22L1;EIF3F;FAU;EIF3D;RPS24;EIF3A;RPS23
Eukaryotic Translation Elongation R-HSA-156842	57/90	4.87191251362864e-42	7.34576142332674e-40	0	0	22.4399795566345	2134.60501506384	RPL4;RPL5;RPL30;RPL3;RPL32;RPL34;RPLP1;RPLP0;RPL10A;RPL8;RPL9;RPL6;RPL7;EEF1B2;RPS15;RPS4X;RPL7A;RPS14;RPS16;RPL18A;RPS19;RPL36;RPS11;RPS13;RPS12;RPS9;RPL21;RPS7;RPS8;RPL23;RPS5;RPL22;RPS6;RPSA;EEF1A1;EEF1G;EEF1D;RPL27;RPL28;RPL12;RPL11;RPL36A;RPL14;RPS3;RPL15;RPS2;RPL18;RPS27A;RPL19;RPL35A;EEF2;RPS29;RPL22L1;RPS20;FAU;RPS24;RPS23
SRP-dependent Cotranslational Protein Targeting To Membrane R-HSA-1799339	62/108	6.33686956639089e-42	8.59913200159244e-40	0	0	17.5597596124364	1665.75723547409	RPL4;RPL5;RPL30;RPL3;RPL32;RPL34;RPLP1;RPLP0;RPL10A;RPL8;SRP14;RPL9;RPL6;RPL7;RPS15;RPS4X;RPS14;RPL7A;RPS16;RPL18A;RPS19;RPL36;RPS11;RPS13;RPS12;RPS9;RPL21;RPS7;RPS8;RPL23;RPS5;SSR2;RPL22;RPS6;RPSA;DDOST;RPL27;RPL28;RPL12;RPN1;RPL11;RPL36A;SRP72;RPL14;RPS3;RPL15;RPS2;RPL18;RPS27A;SEC11A;RPL19;SEC11C;RPL35A;SPCS3;SPCS2;RPS29;SRPRB;RPS20;RPL22L1;FAU;RPS24;RPS23
Formation Of A Pool Of Free 40S Subunits R-HSA-72689	59/98	1.26704118854809e-41	1.56306808441797e-39	0	0	19.675183601292	1852.79835373941	RPL4;RPL5;RPL30;RPL3;RPL32;RPL34;RPLP1;RPLP0;RPL10A;RPL8;RPL9;RPL6;RPL7;RPS15;RPS4X;RPS14;RPL7A;RPS16;RPL18A;RPS19;RPL36;RPS11;RPS13;RPS12;RPS9;RPL21;RPS7;EIF1AX;RPS8;RPL23;RPS5;RPL22;RPS6;RPSA;RPL27;RPL28;RPL12;RPL11;RPL36A;RPL14;RPS3;RPL15;RPS2;RPL18;RPS27A;RPL19;RPL35A;RPS29;EIF3I;EIF3H;RPS20;EIF3E;RPL22L1;EIF3F;FAU;EIF3D;RPS24;EIF3A;RPS23
Peptide Chain Elongation R-HSA-156902	54/86	1.3548033515644e-39	1.53205679006075e-37	0	0	21.8783309957924	1958.04854022345	RPL4;RPL5;RPL30;RPL3;RPL32;RPL34;RPLP1;RPLP0;RPL10A;RPL8;RPL9;RPL6;RPL7;RPS15;RPS4X;RPL7A;RPS14;RPS16;RPL18A;RPS19;RPL36;RPS11;RPS13;RPS12;RPS9;RPL21;RPS7;RPS8;RPL23;RPS5;RPL22;RPS6;RPSA;EEF1A1;RPL27;RPL28;RPL12;RPL11;RPL36A;RPL14;RPS3;RPL15;RPS2;RPL18;RPS27A;RPL19;RPL35A;EEF2;RPS29;RPL22L1;RPS20;FAU;RPS24;RPS23
Nonsense Mediated Decay (NMD) Enhanced By Exon Junction Complex (EJC) R-HSA-975957	61/112	2.02799368745553e-39	2.11691341067474e-37	0	0	15.5675634594923	1386.97294406509	RPL4;RPL5;RPL30;RPL3;RPL32;RPL34;RPLP1;EIF4A3;RPLP0;PPP2R2A;SMG9;RPL10A;RPL8;RPL9;RPL6;RPL7;SMG6;RPS15;RPS4X;RPS14;RPL7A;RPS16;RPL18A;RPS19;RPL36;RPS11;RPS13;RPS12;RPS9;RPL21;RPS7;RPS8;RPL23;RPS5;RPL22;RPS6;RPSA;RPL27;RPL28;RPL12;RPL11;RPL36A;GSPT1;PPP2CA;RPL14;RPS3;RPL15;RPS2;RPL18;RPS27A;RPL19;UPF3B;RPL35A;MAGOHB;RPS29;RNPS1;RPS20;RPL22L1;FAU;RPS24;RPS23
Viral mRNA Translation R-HSA-192823	55/90	2.21218488986148e-39	2.14423921110145e-37	0	0	20.3844611528822	1814.35643077059	RPL4;RPL5;RPL30;RPL3;RPL32;RPL34;RPLP1;RPLP0;RPL10A;RPL8;RPL9;RPL6;RPL7;RPS15;RPS4X;RPL7A;RPS14;RPS16;RPL18A;RPS19;RPL36;RPS11;RPS13;RPS12;RPS9;RPL21;RPS7;RPS8;RPL23;RPS5;RPL22;RPS6;RPSA;GNL3;DNAJC3;RPL27;RPL28;RPL12;RPL11;RPL36A;RPL14;RPS3;RPL15;RPS2;RPL18;RPS27A;RPL19;RPL35A;RPS29;RPL22L1;RPS20;FAU;GRSF1;RPS24;RPS23
Eukaryotic Translation Termination R-HSA-72764	53/90	8.32732679174377e-37	7.06261403524769e-35	0	0	18.5533627530824	1541.34112979386	RPL4;RPL5;RPL30;RPL3;RPL32;RPL34;RPLP1;RPLP0;RPL10A;RPL8;RPL9;RPL6;RPL7;RPS15;RPS4X;RPL7A;RPS14;RPS16;RPL18A;RPS19;RPL36;RPS11;RPS13;RPS12;RPS9;RPL21;RPS7;RPS8;RPL23;RPS5;RPL22;RPS6;RPSA;RPL27;RPL28;RPL12;RPL11;RPL36A;GSPT1;RPL14;RPS3;RPL15;RPS2;RPL18;RPS27A;RPL19;RPL35A;RPS29;RPL22L1;RPS20;FAU;RPS24;RPS23
Selenocysteine Synthesis R-HSA-2408557	53/90	8.32732679174377e-37	7.06261403524769e-35	0	0	18.5533627530824	1541.34112979386	RPL4;RPL5;RPL30;RPL3;RPL32;RPL34;RPLP1;RPLP0;RPL10A;RPL8;RPL9;RPL6;RPL7;RPS15;RPS4X;RPL7A;RPS14;RPS16;RPL18A;RPS19;RPL36;RPS11;RPS13;PSTK;RPS12;RPS9;RPL21;RPS7;RPS8;RPL23;RPS5;RPL22;RPS6;RPSA;RPL27;RPL28;RPL12;RPL11;RPL36A;RPL14;RPS3;RPL15;RPS2;RPL18;RPS27A;RPL19;RPL35A;RPS29;RPL22L1;RPS20;FAU;RPS24;RPS23
Response Of EIF2AK4 (GCN2) To Amino Acid Deficiency R-HSA-9633012	55/98	1.34138136829916e-36	1.07073795104822e-34	0	0	16.5848225214198	1369.89578225419	RPL4;RPL5;RPL30;RPL3;RPL32;RPL34;RPLP1;RPLP0;RPL10A;RPL8;RPL9;RPL6;RPL7;RPS15;RPS4X;RPS14;RPL7A;RPS16;RPL18A;RPS19;RPL36;RPS11;RPS13;RPS12;RPS9;RPL21;RPS7;RPS8;RPL23;RPS5;RPL22;RPS6;RPSA;DDIT3;RPL27;RPL28;RPL12;RPL11;RPL36A;RPL14;RPS3;RPL15;RPS2;RPL18;RPS27A;RPL19;ASNS;RPL35A;EIF2S1;RPS29;RPS20;RPL22L1;FAU;RPS24;RPS23
Nonsense Mediated Decay (NMD) Independent Of Exon Junction Complex (EJC) R-HSA-975956	53/92	4.06679212916596e-36	3.065909399599e-34	0	0	17.6000035936967	1434.2279683252	RPL4;RPL5;RPL30;RPL3;RPL32;RPL34;RPLP1;RPLP0;RPL10A;RPL8;RPL9;RPL6;RPL7;RPS15;RPS4X;RPL7A;RPS14;RPS16;RPL18A;RPS19;RPL36;RPS11;RPS13;RPS12;RPS9;RPL21;RPS7;RPS8;RPL23;RPS5;RPL22;RPS6;RPSA;RPL27;RPL28;RPL12;RPL11;RPL36A;GSPT1;RPL14;RPS3;RPL15;RPS2;RPL18;RPS27A;RPL19;RPL35A;RPS29;RPL22L1;RPS20;FAU;RPS24;RPS23
Regulation Of Expression Of SLITs And ROBOs R-HSA-9010553	70/167	1.74575061665928e-35	1.24683346674034e-33	0	0	9.42904145645975	754.637243617385	RPL4;RPL5;RPL30;RPL3;RPL32;RPL34;RPLP1;EIF4A3;RPLP0;RPL10A;RPL8;RPL9;RPL6;RPL7;RPS15;RPS4X;RPS14;RPL7A;PSMD7;RPS16;RPL18A;RPS19;PSMD3;RPL36;RPS11;RPS13;RPS12;RPS9;RPL21;RPS7;RPS8;RPL23;RPS5;RPL22;RPS6;RPSA;PSMA3;PSME2;RPL27;RPL28;PSMD12;PSMD11;PSMD14;RPL12;RPL11;RPL36A;GSPT1;PSMA7;PSMB6;PSMB3;PSMB1;RPL14;RPS3;RPL15;RPS2;RPL18;RPS27A;RPL19;UPF3B;RPL35A;MAGOHB;PSMB8;PSMC5;RPS29;RNPS1;RPS20;RPL22L1;…
Influenza Viral RNA Transcription And Replication R-HSA-168273	61/137	6.88372733730081e-33	4.6706089983586e-31	0	0	10.4325136308	772.59177136196	RPL4;RPL5;RPL30;RPL3;RPL32;RPL34;RPLP1;RPLP0;RPL10A;RPL8;RPL9;RPL6;RPL7;RPS15;RPS4X;RPS14;RPL7A;RPS16;RPL18A;RPS19;RPL36;RPS11;RPS13;RPS12;RPS9;RPL21;RPS7;RPS8;RPL23;RPS5;RPL22;RPS6;RPSA;GTF2F1;GNL3;DNAJC3;RPL27;NUP54;RPL28;RPL12;RPL11;RPL36A;POLR2C;POLR2D;RPL14;RPS3;POLR2G;RPL15;RPS2;RPL18;RPS27A;RPL19;RPL35A;RPS29;RPS20;RPL22L1;FAU;GRSF1;RPS24;RPS23;NUP37
Influenza Infection R-HSA-168255	65/157	1.21114105031181e-32	7.8262781203482e-31	0	0	9.2012597941312	676.21125613485	RPL4;RPL5;RPL30;RPL3;RPL32;RPL34;RPLP1;RPLP0;RPL10A;RPL8;RPL9;RPL6;RPL7;RPS15;RPS4X;RPS14;RPL7A;RPS16;RPL18A;RPS19;RPL36;KPNA4;RPS11;RPS13;RPS12;RPS9;RPL21;RPS7;RPS8;RPL23;RPS5;RPL22;RPS6;RPSA;GTF2F1;GNL3;DNAJC3;RPL27;NUP54;RPL28;RPL12;RPL11;RPL36A;POLR2C;POLR2D;RPL14;RPS3;POLR2G;RPL15;RPS2;RPL18;RPS27A;RPL19;EIF2AK2;RPL35A;ISG15;RPS29;RPS20;RPL22L1;CALR;FAU;GRSF1;RPS24;RPS23;NUP37
Cellular Responses To Stress R-HSA-2262752	150/722	4.63967229893564e-32	2.86183423166166e-30	0	0	3.53882959146117	255.319757772024	RPL4;RPL5;RPL30;RPL3;RPL32;RPL34;RPL8;RPL10A;RPL9;RPL6;RPL7;TXN2;RPS15;RPS14;PSMD7;RPS16;RPL18A;RPS19;MYC;CDC26;PSMD3;SCMH1;RPL36;EP300;BTRC;RPS11;RPS13;RPS12;MAP2K3;MAP2K4;RPS9;ATP6V1G1;RPL21;RPS7;RPS8;RPL23;RPS5;CSNK2A2;RPL22;RPS6;UBE2E1;TALDO1;RPSA;CYBA;PDIA6;PDIA5;EEF1A1;ERN1;COX7A2L;SCO1;RRAGB;DDIT3;MAPKAPK2;DNAJB11;PSME2;RPL27;KDELR3;CLOCK;RPL28;ASF1A;PSMD12;PSMD11;PSMD14;COX18;HSP90B1;BAG4…
Signaling By ROBO Receptors R-HSA-376176	74/209	1.22070482820551e-31	7.20215848641252e-30	0	0	7.16764132553606	510.197794726925	RPL4;RPL5;RPL30;RPL3;RPL32;RPL34;RPLP1;EIF4A3;RPLP0;ARHGAP39;RPL8;RPL10A;RPL9;RPL6;RPL7;RPS15;RPS4X;RPS14;RPL7A;PSMD7;RPS16;RPL18A;RPS19;PSMD3;RPL36;RPS11;RPS13;RPS12;RPS9;RPL21;RPS7;RPS8;RPL23;RPS5;RPL22;RPS6;PRKCA;RPSA;PSMA3;PSME2;RPL27;RPL28;SOS2;PSMD12;PSMD11;PSMD14;RPL12;RPL11;RPL36A;GSPT1;PSMA7;PSMB6;PSMB3;PSMB1;RPL14;RPS3;RPL15;RPS2;RPL18;RPS27A;RPL19;UPF3B;RPL35A;MAGOHB;PSMB8;PSMC5;RPS29;…
Cellular Responses To Stimuli R-HSA-8953897	150/736	4.32199042247844e-31	2.44372541804302e-29	0	0	3.45158972516616	241.322803245833	RPL4;RPL5;RPL30;RPL3;RPL32;RPL34;RPL8;RPL10A;RPL9;RPL6;RPL7;TXN2;RPS15;RPS14;PSMD7;RPS16;RPL18A;RPS19;MYC;CDC26;PSMD3;SCMH1;RPL36;EP300;BTRC;RPS11;RPS13;RPS12;MAP2K3;MAP2K4;RPS9;ATP6V1G1;RPL21;RPS7;RPS8;RPL23;RPS5;CSNK2A2;RPL22;RPS6;UBE2E1;TALDO1;RPSA;CYBA;PDIA6;PDIA5;EEF1A1;ERN1;COX7A2L;SCO1;RRAGB;DDIT3;MAPKAPK2;DNAJB11;PSME2;RPL27;KDELR3;CLOCK;RPL28;ASF1A;PSMD12;PSMD11;PSMD14;COX18;HSP90B1;BAG4…
Selenoamino Acid Metabolism R-HSA-2408522	54/114	5.85762561702859e-31	3.17951918492312e-29	0	0	11.6507713884993	811.038083012361	RPL4;RPL5;RPL30;RPL3;RPL32;RPL34;RPLP1;RPLP0;RPL10A;RPL8;RPL9;RPL6;RPL7;RPS15;RPS4X;RPS14;RPL7A;RPS16;RPL18A;RPS19;RPL36;RPS11;RPS13;RPS12;PSTK;RPS9;RPL21;RPS7;RPS8;RPL23;RPS5;RPL22;RPS6;RPSA;RPL27;RPL28;RPL12;RPL11;RPL36A;RPL14;RPS3;RPL15;RPS2;RPL18;RPS27A;RPL19;TXNRD1;RPL35A;RPS29;RPS20;RPL22L1;FAU;RPS24;RPS23
Cellular Response To Starvation R-HSA-9711097	61/153	1.30436771169172e-29	6.80779609525257e-28	0	0	8.61068725679444	572.69034528231	RPL4;RPL5;RPL30;RPL3;RPL32;RPL34;RPLP1;RPLP0;RPL10A;RPL8;RPL9;RPL6;RPL7;RPS15;RPS4X;RPS14;RPL7A;RPS16;RPL18A;RPS19;RPL36;RPS11;RPS13;RPS12;ATP6V1G1;RPS9;ATP6V0B;RPL21;RPS7;RPS8;RPL23;RPS5;RPL22;RPS6;RPSA;RRAGB;DDIT3;RPL27;RPL28;RPL12;RPL11;RPL36A;RPL14;RPS3;SLC38A9;RPL15;RPS2;FNIP1;RPL18;RPS27A;RPL19;ASNS;RPL35A;EIF2S1;RPS29;RPS20;RPL22L1;FAU;LAMTOR3;RPS24;RPS23
Metabolism Of Proteins R-HSA-392499	264/1890	1.12635451631919e-25	5.6609743653524e-24	0	0	2.25570499126044	129.580419127448	EIF4A2;RPL4;RPL5;RPL30;RPL3;RPL32;KDELR1;RPL34;SMC5;SMC6;RPL8;SMC3;RPL9;RPL6;RPL7;RPS15;PCMT1;RPS14;NUB1;PSMD7;RPS16;RPL18A;RPS19;MYC;PSMD3;RPL36;BTRC;RPS11;RPS13;FBXO9;RPS12;RPL21;RPL23;CSNK2A2;RPL22;MRPS18A;MOGS;CDC34;PPA2;PPA1;PSME2;VDAC2;RPL27;KDELR3;RPL28;LMAN2L;SAR1B;PRKDC;SDC2;RPN1;CDCA8;GSPT1;SNX3;GNG10;DPH5;RCE1;NUS1;ZRANB1;INO80;MRPL24;PHC3;MRPL30;CCT6A;EIF5;RPS29;GOLGB1;RPS20;CALR;HNRN…
Ribosomal Scanning And Start Codon Recognition R-HSA-72702	35/57	1.27372308877925e-25	6.17300796954799e-24	0	0	20.3658383139352	1167.42449669422	EIF4A2;RPS15;RPS4X;RPS14;RPS16;RPS19;EIF4H;RPS3;RPS2;RPS11;RPS27A;EIF4E;RPS13;EIF4B;RPS12;RPS9;RPS7;EIF1AX;RPS8;RPS5;RPS6;RPSA;EIF2S1;EIF5;RPS29;EIF3I;EIF3H;EIF3E;RPS20;EIF3F;FAU;EIF3D;EIF3A;RPS24;RPS23
Translation Initiation Complex Formation R-HSA-72649	34/57	2.489370426039e-24	1.16485367866721e-22	0	0	18.9096758674605	1027.74111776864	EIF4A2;RPS15;RPS4X;RPS14;RPS16;RPS19;EIF4H;RPS3;RPS2;RPS11;RPS27A;EIF4E;RPS13;EIF4B;RPS12;RPS9;RPS7;EIF1AX;RPS8;RPS5;RPS6;RPSA;EIF2S1;RPS29;EIF3I;EIF3H;EIF3E;RPS20;EIF3F;FAU;EIF3D;EIF3A;RPS24;RPS23
mRNA Activation Upon Binding Of Cap-Binding Complex And eIFs, Subsequent Binding To 43S R-HSA-72662	34/58	5.59312054716493e-24	2.52995486083427e-22	0	0	18.1207929921623	970.196405318806	EIF4A2;RPS15;RPS4X;RPS14;RPS16;RPS19;EIF4H;RPS3;RPS2;RPS11;RPS27A;EIF4E;RPS13;EIF4B;RPS12;RPS9;RPS7;EIF1AX;RPS8;RPS5;RPS6;RPSA;EIF2S1;RPS29;EIF3I;EIF3H;EIF3E;RPS20;EIF3F;FAU;EIF3D;EIF3A;RPS24;RPS23
Formation Of Ternary Complex, And Subsequently, 43S Complex R-HSA-72695	30/50	9.95567703615715e-22	4.35801733485976e-20	0	0	19.1379310344828	925.486022450291	RPS15;RPS4X;RPS14;RPS16;RPS19;RPS3;RPS2;RPS11;RPS27A;RPS13;RPS12;RPS9;RPS7;EIF1AX;RPS8;RPS5;RPS6;RPSA;EIF2S1;RPS29;EIF3I;EIF3H;EIF3E;RPS20;EIF3F;FAU;EIF3D;EIF3A;RPS24;RPS23
Metabolism Of Amino Acids And Derivatives R-HSA-71291	80/364	4.97516934525761e-19	2.1097827504733e-17	0	0	3.6692152917505	154.63782124212	RPL4;RPL5;RPL30;RPL3;RPL32;RPL34;RPLP1;RPLP0;RPL8;RPL10A;RPL9;RPL6;RPL7;TXN2;RPS15;RPS4X;RPS14;RPL7A;PSMD7;RPS16;RPL18A;RPS19;PSMD3;RPL36;RPS11;RPS13;RPS12;PSTK;ACAD8;RPS9;RPL21;RPS7;RPS8;RPL23;RPS5;RPL22;RPS6;RPSA;ASRGL1;PSMA3;SBDS;PSME2;RPL27;RPL28;PSMD12;PSMD11;PSMD14;CARNMT1;RPL12;RPL11;RPL36A;MRI1;LIAS;PSMA7;PSMB6;SRR;PSMB3;PSMB1;RPL14;RPS3;RPL15;RPS2;RPL18;RPS27A;RPL19;MPST;TXNRD1;PYCR1;ASN…
Infectious Disease R-HSA-5663205	150/961	6.51166718178276e-19	2.67767647444825e-17	0	0	2.46270732317848	103.127152839221	RPL4;RPL5;RPL30;RPL3;CCNT1;RPL32;CCNH;TUSC3;GEMIN2;RPL34;ARID4A;ARID4B;RPL8;RPL10A;COMT;RPL9;RPL6;TXN2;RPL7;RPS15;RPS14;PSMD7;RPS16;RPL18A;RPS19;PSMD3;RPL36;KPNA4;BTRC;RPS11;GOLGA7;RPS13;RPS12;IFNAR2;MAP2K3;MAP2K4;RPS9;RPL21;RPS7;RPS8;RPL23;RPS5;RPL22;RPS6;MOGS;CYBA;PRKCA;RPSA;ZCRB1;GTF2F1;SAP30;BTK;PSME2;RPL27;RPL28;PSMD12;PSMD11;PSMD14;CUL5;SAR1B;SDC2;RPN1;NEDD4L;GNG10;LARP1;SRPK2;UVRAG;JUN;VTA…
Axon Guidance R-HSA-422475	99/519	1.24124393143883e-18	4.9540235734191e-17	0	0	3.08937622840592	127.376272102866	RPL4;RPL5;RPL30;RPL3;TRIO;RPL32;RPL34;EIF4A3;ARHGAP39;RPL8;RPL10A;RPL9;RPL6;RPL7;RPS15;RPS14;ALCAM;PSMD7;RPS16;RPL18A;RPS19;PSMD3;RPL36;RPS11;RPS13;RPS12;RPS9;RPL21;RPS7;RPS8;RPL23;RPS5;CSNK2A2;RPL22;RPS6;PRKCA;RPSA;CACNB2;COL4A1;PSME2;RPL27;RPL28;PSMD12;PSMD11;PSMD14;SDC2;CACNA1C;EFNA5;GSPT1;MYL12B;RRAS;PRNP;UPF3B;MAGOHB;ARPC2;PTPRA;RPS29;RNPS1;RPS20;RPS24;RPS23;FGFR1;RPLP1;RPLP0;WASL;LAMC1;RPS4…
Nervous System Development R-HSA-9675108	101/545	4.49674985059956e-18	1.74345415636103e-16	0	0	2.98178599193828	119.102005036345	RPL4;RPL5;RPL30;RPL3;TRIO;RPL32;RPL34;EIF4A3;ARHGAP39;RPL8;RPL10A;RPL9;RPL6;RPL7;RPS15;RPS14;ALCAM;PSMD7;RPS16;RPL18A;RPS19;PSMD3;RPL36;RPS11;RPS13;RPS12;RPS9;RPL21;RPS7;RPS8;RPL23;RPS5;CSNK2A2;RPL22;RPS6;PRKCA;RPSA;CACNB2;COL4A1;PSME2;RPL27;RPL28;PSMD12;PSMD11;PSMD14;SDC2;CACNA1C;EFNA5;GSPT1;MYL12B;RRAS;PRNP;UPF3B;MAGOHB;ARPC2;PTPRA;RPS29;RNPS1;RPS20;RPS24;RPS23;FGFR1;RPLP1;RPLP0;WASL;LAMC1;RPS4…
Cell Cycle R-HSA-1640170	111/654	7.88866494162039e-17	2.97358842382746e-15	0	0	2.68433626997163	99.5312151851008	CCNH;ZWILCH;GMNN;PPP2R2A;SMC3;SMC4;PPP1CC;PSMD7;PTTG1;MYC;CDC26;PSMD3;EP300;KNTC1;BTRC;RAB2A;IST1;CSNK2A2;UBE2E1;PRKCA;VRK1;CSNK1E;KNL1;CDC25C;LEMD2;EML4;AKAP9;PSME2;RHNO1;BLM;PSMD12;PSMD11;PSMD14;CDCA5;CDCA8;NCAPG;HMMR;SKA1;ORC4;BRIP1;ORC6;GAR1;CEP192;CLSPN;SLC19A1;PLK4;ANKRD28;SMARCA5;CDC7;CDK7;CHMP2B;RAD17;MDM4;MNAT1;CEP57;LIN54;AHCTF1;FEN1;PHF20;MCM8;CKS1B;NIPBL;YWHAQ;TOPBP1;POLE;NDEL1;SUN1;R…
Disease R-HSA-1643685	217/1736	2.42984454401011e-15	8.91161904384247e-14	0	0	1.92297251442145	64.7098502289995	RPL4;RPL5;RPL30;RPL3;RPL32;CCNH;RPL34;CCNC;RPL8;RPL9;RPL6;RPL7;RPS15;RPS14;GOLGA4;PSMD7;RPS16;RPL18A;RPS19;CDC26;MYC;PSMD3;RPL36;BTRC;RPS11;GOLGA7;RPS13;RPS12;RPL21;RPL23;RPL22;TALDO1;MOGS;PRKCA;EML4;AKAP9;BTK;PSME2;RPL27;RPL28;RHNO1;SAR1B;SDC2;RPN1;PDGFA;NEDD4L;FXR1;BRIP1;GNG10;LARP1;SRPK2;NUS1;JUN;ERLIN1;EIF2AK2;BRAF;SRPK1;SNW1;RPS29;GOLGB1;RAD17;RPS20;CALR;RCOR1;RPS24;EZH2;RPS23;FEN1;RPLP1;HEX…
SARS-CoV-2 Modulates Host Translation Machinery R-HSA-9754678	23/47	2.37700783084641e-14	8.48842006962785e-13	0	0	12.1656371539693	381.640281126862	RPS9;RPS7;RPS8;GEMIN2;RPS5;RPS6;RPSA;RPS15;RPS4X;RPS14;RPS16;RPS19;RPS29;RPS3;RPS20;RPS2;FAU;RPS11;RPS27A;RPS13;RPS24;RPS12;RPS23
Cell Cycle, Mitotic R-HSA-69278	89/523	8.7699787445452e-14	3.05150286060201e-12	0	0	2.66634089455916	80.1631574927078	CEP57;LIN54;AHCTF1;FEN1;MCM8;CCNH;ZWILCH;GMNN;PPP2R2A;SMC3;SMC4;CKS1B;PPP1CC;NIPBL;PSMD7;PTTG1;MYC;CDC26;PSMD3;EP300;KNTC1;BTRC;POLE;NDEL1;RAB2A;RFC4;IST1;CSNK2A2;UBE2E1;HAUS3;PPP2R5A;PRKCA;VRK1;CSNK1E;KNL1;CDC25C;SMC1A;MASTL;LEMD2;EML4;PSMA3;DBF4;TFDP2;KIF2A;GORASP2;AKAP9;MCM3;PSME2;MCM4;NUP54;MCM6;PAFAH1B1;PSMD12;PSMD11;PSMD14;CDCA5;CDCA8;NCAPG;HMMR;SKA1;PSMA7;PSMB6;PPP2CA;ORC4;POLD4;ORC6;CDC45…
Cell Cycle Checkpoints R-HSA-69620	58/271	1.2641796369548e-13	4.28872941836916e-12	0	0	3.50562918061581	104.114321883235	AHCTF1;PHF20;ZWILCH;MCM8;PPP1CC;PSMD7;YWHAQ;CDC26;PSMD3;KNTC1;TOPBP1;NDEL1;RFC4;UBE2E1;PPP2R5A;KNL1;CDC25C;PSMA3;DBF4;KIF2A;MCM3;PSME2;MCM4;MCM6;RHNO1;PAFAH1B1;BLM;PSMD12;PSMD11;PSMD14;CDCA8;SKA1;PSMA7;PPP2CA;PSMB6;ORC4;BRIP1;WRN;ORC6;CDC45;PSMB3;NSD2;PSMB1;CLSPN;RPS27A;BUB1;CDC7;PSMB8;CENPE;PSMC5;RAD50;CENPK;RAD17;MDM4;CENPQ;SPC24;MAD2L1;NUP37
S Phase R-HSA-69242	40/161	6.04234678859037e-12	1.9998694127115e-10	0	0	4.22382920110193	109.110921651938	LIN54;PSMD12;FEN1;PSMD11;PSMD14;CCNH;MCM8;CDCA5;GMNN;SMC3;PSMA7;CKS1B;PSMB6;ORC4;POLD4;PSMD7;ORC6;CDC45;PSMB3;CDC26;MYC;PSMD3;PSMB1;RPS27A;POLE;SLC19A1;RFC4;UBE2E1;SMC1A;PSMB8;POLE4;CDK7;PSMA3;PSMC5;TFDP2;MCM3;PSME2;MCM4;MCM6;MNAT1
Processing Of Capped Intron-Containing Pre-mRNA R-HSA-72203	51/242	7.01798042034936e-12	2.2674760548605e-10	0	0	3.42486416378751	87.959230158539	NXT1;PDCD7;EIF4A3;YBX1;CWC27;USP39;PAPOLA;TXNL4A;PRPF40A;THOC2;ZCRB1;PLRG1;GTF2F1;WBP11;THOC7;SRRM1;WDR33;PPIE;SRSF4;NUP54;SNRPA1;SLU7;FYTTD1;SF3B2;DDX23;WBP4;RNPC3;FIP1L1;PUF60;POLR2C;TRA2B;POLR2D;POLR2G;SRSF10;EIF4E;SMNDC1;SRSF11;CHTOP;PRPF38A;UPF3B;MAGOHB;LSM3;U2SURP;LSM8;SNRNP40;SNW1;RNPS1;SNRNP48;HNRNPC;PPIL4;NUP37
mRNA Splicing R-HSA-72172	43/189	2.27784228446555e-11	7.18844646516221e-10	0	0	3.76584589279416	92.282834618715	SF3B2;PDCD7;EIF4A3;DDX23;WBP4;YBX1;CWC27;RNPC3;USP39;FIP1L1;PUF60;POLR2C;TRA2B;POLR2D;PAPOLA;POLR2G;TXNL4A;SMNDC1;SRSF10;SRSF11;PRPF38A;UPF3B;PRPF40A;ZCRB1;PLRG1;GTF2F1;WBP11;MAGOHB;LSM3;U2SURP;SRRM1;WDR33;LSM8;SNRNP40;SNW1;PPIE;SRSF4;RNPS1;SNRPA1;SNRNP48;HNRNPC;SLU7;PPIL4
G1/S Transition R-HSA-69206	34/129	4.03672748721662e-11	1.24496345458022e-09	0	0	4.56031156729999	109.14194443402	LIN54;PSMD12;PSMD11;PSMD14;CCNH;MCM8;GMNN;PSMA7;CKS1B;PPP2CA;PSMB6;ORC4;PSMD7;ORC6;CDC45;PSMB3;MYC;PSMD3;PSMB1;RPS27A;POLE;CDC7;PSMB8;POLE4;CDK7;PSMA3;PSMC5;DBF4;TFDP2;MCM3;PSME2;MCM4;MCM6;MNAT1
Separation Of Sister Chromatids R-HSA-2467813	39/170	1.47806460774895e-10	4.45718593936739e-09	0	0	3.79915876909059	85.9944047421815	PSMD12;AHCTF1;PSMD11;PSMD14;ZWILCH;CDCA5;CDCA8;SMC3;SKA1;PSMA7;PPP2CA;PSMB6;PPP1CC;PSMD7;PTTG1;PSMB3;CDC26;PSMD3;PSMB1;KNTC1;RPS27A;BUB1;NDEL1;UBE2E1;PPP2R5A;KNL1;SMC1A;PSMB8;CENPE;PSMA3;PSMC5;KIF2A;CENPK;PSME2;CENPQ;SPC24;PAFAH1B1;MAD2L1;NUP37
Mitotic G1 Phase And G1/S Transition R-HSA-453279	35/147	4.39219665124845e-10	1.29569801211829e-08	0	0	3.98096885813149	85.7740404164923	LIN54;PSMD12;PSMD11;PSMD14;CCNH;MCM8;GMNN;PPP2R2A;PSMA7;CKS1B;PPP2CA;PSMB6;ORC4;PSMD7;ORC6;CDC45;PSMB3;MYC;PSMD3;PSMB1;RPS27A;POLE;CDC7;PSMB8;POLE4;CDK7;PSMA3;PSMC5;DBF4;TFDP2;MCM3;PSME2;MCM4;MCM6;MNAT1
G2/M Checkpoints R-HSA-69481	35/148	5.34904427890764e-10	1.54439427371865e-08	0	0	3.94552469608354	84.2327424829889	BLM;PSMD12;PSMD11;PSMD14;MCM8;PSMA7;PSMB6;ORC4;BRIP1;WRN;PSMD7;ORC6;CDC45;YWHAQ;PSMB3;PSMD3;NSD2;PSMB1;CLSPN;TOPBP1;RPS27A;RFC4;CDC7;CDC25C;PSMB8;PSMA3;PSMC5;RAD50;DBF4;MCM3;PSME2;RAD17;MCM4;MCM6;RHNO1
mRNA Splicing - Major Pathway R-HSA-72163	39/181	1.04458307886472e-09	2.95312341254048e-08	0	0	3.50276118892397	72.4358684105675	SF3B2;EIF4A3;DDX23;WBP4;YBX1;CWC27;USP39;FIP1L1;PUF60;POLR2C;TRA2B;POLR2D;PAPOLA;POLR2G;TXNL4A;SMNDC1;SRSF10;SRSF11;PRPF38A;UPF3B;PRPF40A;PLRG1;GTF2F1;WBP11;MAGOHB;LSM3;U2SURP;SRRM1;WDR33;LSM8;SNRNP40;SNW1;PPIE;SRSF4;RNPS1;SNRPA1;HNRNPC;SLU7;PPIL4
Synthesis Of DNA R-HSA-69239	30/119	1.7866740733968e-09	4.94799330122338e-08	0	0	4.28461836497482	86.3046821313829	PSMD12;FEN1;PSMD11;PSMD14;MCM8;GMNN;PSMA7;PSMB6;ORC4;POLD4;PSMD7;ORC6;CDC45;PSMB3;CDC26;PSMD3;PSMB1;RPS27A;POLE;SLC19A1;RFC4;UBE2E1;PSMB8;POLE4;PSMA3;PSMC5;MCM3;PSME2;MCM4;MCM6
Mitotic Anaphase R-HSA-68882	45/232	2.00219542399045e-09	5.43395838071009e-08	0	0	3.07434459371332	61.5761141086546	AHCTF1;PSMD12;PSMD11;PSMD14;ZWILCH;CDCA5;CDCA8;PPP2R2A;SMC3;SKA1;PSMA7;PPP2CA;PSMB6;PPP1CC;PSMD7;PTTG1;PSMB3;CDC26;PSMD3;PSMB1;KNTC1;RPS27A;BUB1;NDEL1;IST1;UBE2E1;PPP2R5A;VRK1;KNL1;SMC1A;LEMD2;PSMB8;CENPE;PSMA3;PSMC5;KIF2A;CENPK;CHMP2B;PSME2;NUP54;CENPQ;SPC24;PAFAH1B1;MAD2L1;NUP37
Mitotic Metaphase And Anaphase R-HSA-2555396	45/233	2.30694721935273e-09	6.13828897384638e-08	0	0	3.05782489435837	60.8120055866382	AHCTF1;PSMD12;PSMD11;PSMD14;ZWILCH;CDCA5;CDCA8;PPP2R2A;SMC3;SKA1;PSMA7;PPP2CA;PSMB6;PPP1CC;PSMD7;PTTG1;PSMB3;CDC26;PSMD3;PSMB1;KNTC1;RPS27A;BUB1;NDEL1;IST1;UBE2E1;PPP2R5A;VRK1;KNL1;SMC1A;LEMD2;PSMB8;CENPE;PSMA3;PSMC5;KIF2A;CENPK;CHMP2B;PSME2;NUP54;CENPQ;SPC24;PAFAH1B1;MAD2L1;NUP37
Unfolded Protein Response (UPR) R-HSA-381119	25/89	3.62388559063918e-09	9.45694758941801e-08	0	0	4.95489690721649	96.3019840576437	HSP90B1;MYDGF;SERP1;EXOSC4;EXOSC8;EXOSC3;EXOSC2;EXOSC1;HSPA5;DIS3;NFYB;ASNS;PDIA6;EIF2S1;PDIA5;DNAJC3;ERN1;DDIT3;DNAJB11;SRPRB;HDGF;HYOU1;KDELR3;CALR;MBTPS2
rRNA Modification In Nucleus And Cytosol R-HSA-6790901	20/60	5.07549319801049e-09	1.29951778673589e-07	0	0	6.32876712328767	120.872124196004	UTP15;RPS9;NOP14;RPS7;DIMT1;PNO1;UTP3;RPS6;TSR3;WDR75;UTP18;RCL1;RPS14;EMG1;GAR1;RRP36;MPHOSPH10;RPS2;NOL11;UTP14A
M Phase R-HSA-68886	61/380	7.46386811507819e-09	1.87564241336317e-07	0	0	2.45274278102156	45.898646693405	CEP57;AHCTF1;ZWILCH;PPP2R2A;SMC3;SMC4;PPP1CC;NIPBL;PSMD7;PTTG1;CDC26;PSMD3;KNTC1;NDEL1;RAB2A;IST1;CSNK2A2;UBE2E1;HAUS3;PPP2R5A;PRKCA;VRK1;CSNK1E;KNL1;MASTL;SMC1A;LEMD2;EML4;PSMA3;KIF2A;GORASP2;AKAP9;PSME2;NUP54;PAFAH1B1;PSMD12;PSMD11;PSMD14;CDCA5;CDCA8;NCAPG;SKA1;PSMA7;PPP2CA;PSMB6;PSMB3;PSMB1;CEP192;RPS27A;BUB1;PLK4;MZT1;PSMB8;CENPE;PSMC5;CENPK;CHMP2B;CENPQ;SPC24;MAD2L1;NUP37
PTEN Regulation R-HSA-6807070	31/139	2.25670478074027e-08	5.56790615902644e-07	0	0	3.64729187434501	64.2170475962407	PSMD12;PSMD11;PSMD14;PSMA7;PSMB6;PSMD7;TNKS2;PSMB3;PSMD3;SCMH1;PSMB1;SLC38A9;RPS27A;SUZ12;EGR1;JUN;CNOT6L;EED;CSNK2A2;PHC3;PSMB8;TNRC6C;PSMA3;PSMC5;AGO3;VAPA;RRAGB;PSME2;LAMTOR3;RCOR1;EZH2
Defective CFTR Causes Cystic Fibrosis R-HSA-5678895	19/60	3.17368724668483e-08	7.69052427455592e-07	0	0	5.86135456837115	101.200897532051	PSMD12;PSMD11;PSMD14;SEL1L;DERL1;ERLIN1;DERL2;PSMA7;PSMB8;PSMB6;ERLEC1;PSMA3;PSMC5;PSMD7;PSMB3;PSMD3;PSMB1;PSME2;RPS27A
HIV Infection R-HSA-162906	42/229	3.72084396193653e-08	8.85821974797873e-07	0	0	2.8634020810246	48.9834469398519	GTF2A1;FEN1;PSMD12;PSMD11;CCNT1;CUL5;PSMD14;CCNH;NEDD4L;PSIP1;PSMA7;PSMB6;PSMD7;PSMB3;POLR2C;PSMD3;PSMB1;POLR2D;MVB12A;POLR2G;BTRC;RPS27A;RNGTT;TAF15;TAF12;VTA1;VPS37A;GTF2F1;PSMB8;PSMA3;PSMC5;CDK7;PACS1;CHMP2B;PSME2;TAF7;PKN2;NUP54;TAF5;MNAT1;TAF3;NUP37
Regulation Of mRNA Stability By Proteins That Bind AU-rich Elements R-HSA-450531	23/88	6.66869315594994e-08	1.56024424355587e-06	0	0	4.48197032891611	74.0567468574773	PSMD12;PSMD11;PSMD14;DIS3;PRKCA;PSMA7;PSMB8;PSMB6;PSMA3;PSMC5;PSMD7;EXOSC4;XRN1;PSMB3;PSMD3;MAPKAPK2;EXOSC8;PSMB1;PSME2;EXOSC3;RPS27A;EXOSC2;EXOSC1
Orc1 Removal From Chromatin R-HSA-68949	20/69	7.34754512991769e-08	1.68993537988107e-06	0	0	5.16382443388314	84.8226040831045	PSMD12;PSMD11;PSMD14;MCM8;PSMA7;PSMB8;PSMB6;ORC4;PSMA3;PSMC5;PSMD7;ORC6;PSMB3;PSMD3;PSMB1;MCM3;MCM4;PSME2;MCM6;RPS27A
DNA Replication R-HSA-69306	32/155	9.31511776045505e-08	2.10676913348958e-06	0	0	3.30539460090734	53.5111723444406	PSMD12;FEN1;PSMD11;PSMD14;MCM8;GMNN;PSMA7;PSMB6;ORC4;POLD4;PSMD7;ORC6;CDC45;PSMB3;CDC26;PSMD3;PSMB1;RPS27A;POLE;SLC19A1;RFC4;UBE2E1;CDC7;PSMB8;POLE4;PSMA3;PSMC5;DBF4;MCM3;PSME2;MCM4;MCM6
Switching Of Origins To A Post-Replicative State R-HSA-69052	23/90	1.04616241519072e-07	2.32728261871116e-06	0	0	4.34770895010193	69.8805825880694	PSMD12;PSMD11;PSMD14;MCM8;GMNN;UBE2E1;PSMA7;PSMB8;PSMB6;ORC4;PSMA3;PSMC5;PSMD7;ORC6;PSMB3;CDC26;PSMD3;PSMB1;MCM3;MCM4;PSME2;MCM6;RPS27A
Transcriptional Regulation By TP53 R-HSA-3700989	55/354	1.24770283903912e-07	2.73085927834852e-06	0	0	2.3520624303233	37.390246094776	CCNT1;CCNH;PHF20;TXN2;YWHAQ;EP300;TOPBP1;BRD1;CNOT6L;RFC4;CSNK2A2;FOS;CDC25C;GTF2F1;RABGGTB;COX7A2L;SCO1;RRM2B;TFDP2;RRAGB;RHNO1;BLM;COX18;PPP2CA;BRIP1;WRN;POLR2C;POLR2D;PMS2;RICTOR;COX14;SLC38A9;POLR2G;RPS27A;RFFL;JUN;SURF1;TAF15;TAF12;GADD45A;TXNRD1;CNOT4;TNRC6C;CDK7;RAD50;AGO3;RAD17;TAF7;MDM4;CDK12;TAF5;CDK13;MNAT1;LAMTOR3;TAF3
DNA Replication Pre-Initiation R-HSA-69002	28/127	1.38027570900506e-07	2.97307005892043e-06	0	0	3.5881403567354	56.6775918774647	PSMD12;PSMD11;PSMD14;MCM8;GMNN;PSMA7;PSMB6;ORC4;PSMD7;ORC6;CDC45;PSMB3;CDC26;PSMD3;PSMB1;RPS27A;POLE;UBE2E1;CDC7;PSMB8;POLE4;PSMA3;PSMC5;DBF4;MCM3;PSME2;MCM4;MCM6
Cellular Response To Chemical Stress R-HSA-9711123	35/182	1.51206383302455e-07	3.20604784595987e-06	0	0	3.02735211731752	47.543415082397	PSMD12;PSMD11;PSMD14;COX18;PSMA7;TXN2;PSMB6;BRIP1;PSMD7;SIN3B;PSMB3;MYC;PSMD3;PSMB1;EP300;UFD1;COX14;TBL1X;BTRC;RPS27A;NCOA1;SURF1;TXNRD1;CSNK2A2;FBXL17;TALDO1;CYBA;PSMB8;COX7A2L;PSMA3;PSMC5;NCOR1;SCO1;PSME2;BLVRA
Developmental Biology R-HSA-1266738	125/1073	2.09927256025771e-07	4.38263517579956e-06	0	0	1.70995064381024	26.2930642243721	RPL4;RPL5;RPL30;RPL3;TRIO;RPL32;RPL34;EIF4A3;CCNC;ARHGAP39;RPL8;RPL10A;RPL9;RPL6;RPL7;RPS15;RPS14;PSMD7;ALCAM;RPS16;RPL18A;RPS19;MYC;PSMD3;RPL36;EP300;RPS11;RPS13;RPS12;MEF2A;RPS9;RPL21;RPS7;RPS8;RPL23;RPS5;CSNK2A2;RPL22;RPS6;PRKCA;RPSA;RUNX1;CACNB2;COL4A1;PSME2;RPL27;RPL28;PSMD12;PSMD11;KMT2A;PSMD14;SDC2;CACNA1C;EFNA5;GSPT1;MYL12B;RRAS;PRNP;JUN;UPF3B;MAGOHB;DRAP1;SNW1;ARPC2;PTPRA;RPS29;RNPS1;RPS…
Hh Mutants Are Degraded By ERAD R-HSA-5362768	17/55	2.48903814750974e-07	5.11761328207684e-06	0	0	5.65158110587473	85.9390686631105	PSMD12;PSMD11;PSMD14;SEL1L;DERL2;PSMA7;PSMB8;PSMB6;ERLEC1;PSMA3;PSMC5;PSMD7;PSMB3;PSMD3;PSMB1;PSME2;RPS27A
SARS-CoV-2 Infection R-HSA-9694516	46/283	3.55855662848205e-07	7.13155153646622e-06	0	0	2.47461586898057	36.7449291967451	SEC23A;SAR1B;ZDHHC20;TUSC3;SDC2;GEMIN2;RPN1;RPS15;RPS4X;RPS14;RPS16;LARP1;RPS19;YWHAQ;RPS3;RPS2;RPS11;RPS27A;GOLGA7;RPS13;RPS12;SRPK2;IFNAR2;UVRAG;RPS9;RPS7;RPS8;RPS5;CNBP;RPS6;MOGS;RPSA;ISG15;ZCRB1;DDOST;SRPK1;RPS29;CHMP2B;IRF7;RPS20;NUP54;FAU;ST6GALNAC4;RPS24;RPS23;NUP37
Cyclin E Associated Events During G1/S Transition R-HSA-69202	21/82	3.57365883920194e-07	7.13155153646622e-06	0	0	4.35554332071147	64.6558876294353	LIN54;PSMD12;PSMD11;PSMD14;CCNH;PSMA7;PSMB8;CKS1B;PSMB6;PSMA3;CDK7;PSMC5;PSMD7;TFDP2;PSMB3;MYC;PSMD3;PSMB1;PSME2;RPS27A;MNAT1
G2/M Transition R-HSA-69275	34/182	4.61878504858303e-07	9.08361059554664e-06	0	0	2.91880677357856	42.5794480102545	CEP57;LIN54;PSMD12;PSMD11;PSMD14;CCNH;PPP2R2A;HMMR;PSMA7;PPP2CA;PSMB6;PSMD7;PSMB3;PSMD3;PSMB1;EP300;CEP192;BTRC;RPS27A;PLK4;HAUS3;PRKCA;CSNK1E;CDC25C;CDK11B;MZT1;PSMB8;CDK7;PSMA3;PSMC5;AKAP9;PSME2;MNAT1;PAFAH1B1
SARS-CoV Infections R-HSA-9679506	55/369	4.94950106220396e-07	9.59496134487254e-06	0	0	2.23785897865683	32.4910468002592	TUSC3;GEMIN2;ARID4A;ARID4B;COMT;RPS15;RPS4X;RPS14;RPS16;RPS19;YWHAQ;RPS11;GOLGA7;RPS13;RPS12;IFNAR2;RPS9;RPS7;RPS8;RPS5;RPS6;MOGS;RPSA;ZCRB1;DDOST;SAP30;BTK;IRF7;NUP54;ST6GALNAC4;SEC23A;ROCK1;SAR1B;ZDHHC20;ROCK2;SDC2;RPN1;LARP1;RPS3;RPS2;RPS27A;SRPK2;UVRAG;CNBP;ISG15;SRPK1;RPS29;IMPDH2;CHMP2B;RPS20;FAU;RCOR1;RPS24;RPS23;NUP37
Cyclin A:Cdk2-associated Events At S Phase Entry R-HSA-69656	21/84	5.52774610689101e-07	1.05650020662691e-05	0	0	4.21681517020791	60.7572033527173	LIN54;PSMD12;PSMD11;PSMD14;CCNH;PSMA7;PSMB8;CKS1B;PSMB6;PSMA3;CDK7;PSMC5;PSMD7;TFDP2;PSMB3;MYC;PSMD3;PSMB1;PSME2;RPS27A;MNAT1
Hh Mutants Abrogate Ligand Secretion R-HSA-5387390	17/58	5.82223012202812e-07	1.08908413485078e-05	0	0	5.23720054015304	75.1874101481649	PSMD12;PSMD11;PSMD14;SEL1L;DERL2;PSMA7;PSMB8;PSMB6;ERLEC1;PSMA3;PSMC5;PSMD7;PSMB3;PSMD3;PSMB1;PSME2;RPS27A
RHOBTB GTPase Cycle R-HSA-9706574	13/35	5.97080142800044e-07	1.08908413485078e-05	0	0	7.45101319947946	106.782068329691	CCT2;ROCK1;ROCK2;GPS1;TMOD3;TXNL1;MSI2;SRRM1;CCT6A;TRA2B;PHIP;HNRNPC;CCT7
Regulation Of Apoptosis R-HSA-169911	16/52	6.00073434197426e-07	1.08908413485078e-05	0	0	5.61141469338191	80.3903266116237	PSMD12;PSMD11;PSMD14;PSMA7;PSMB8;PSMB6;ARHGAP10;PSMA3;PSMC5;PSMD7;PSMB3;PSMD3;PSMB1;PSME2;PKN2;RPS27A
Mitotic G2-G2/M Phases R-HSA-453274	34/184	6.01925645643395e-07	1.08908413485078e-05	0	0	2.87957584140157	41.2445446255233	CEP57;LIN54;PSMD12;PSMD11;PSMD14;CCNH;PPP2R2A;HMMR;PSMA7;PPP2CA;PSMB6;PSMD7;PSMB3;PSMD3;PSMB1;EP300;CEP192;BTRC;RPS27A;PLK4;HAUS3;PRKCA;CSNK1E;CDC25C;CDK11B;MZT1;PSMB8;CDK7;PSMA3;PSMC5;AKAP9;PSME2;MNAT1;PAFAH1B1
Nuclear Events Mediated By NFE2L2 R-HSA-9759194	20/78	6.61084851150811e-07	1.18038439869954e-05	0	0	4.36041568256967	62.046027566169	PSMD12;PSMD11;PSMD14;TXNRD1;TALDO1;PSMA7;PSMB8;PSMB6;PSMA3;BRIP1;PSMC5;PSMD7;PSMB3;MYC;PSMD3;PSMB1;EP300;PSME2;BTRC;RPS27A
Degradation Of GLI1 By Proteasome R-HSA-5610780	17/59	7.61846134082605e-07	1.34263013500012e-05	0	0	5.11222862350682	72.0186292428787	PSMD12;PSMD11;PSMD14;PRKCA;PSMA7;PSMB8;PSMB6;PSMA3;PSMC5;PSMD7;PSMB3;PSMD3;PSMB1;NUMB;PSME2;BTRC;RPS27A
Mitotic Prometaphase R-HSA-68877	34/186	7.80621885804385e-07	1.35808192184173e-05	0	0	2.8413773021766	39.9587860865017	CEP57;AHCTF1;ZWILCH;CDCA5;CDCA8;NCAPG;SMC3;SMC4;SKA1;PPP2CA;PPP1CC;KNTC1;CEP192;BUB1;NDEL1;PLK4;CSNK2A2;HAUS3;PPP2R5A;PRKCA;CSNK1E;KNL1;SMC1A;MZT1;EML4;CENPE;KIF2A;AKAP9;CENPK;CENPQ;SPC24;PAFAH1B1;MAD2L1;NUP37
KEAP1-NFE2L2 Pathway R-HSA-9755511	23/100	8.04853522398777e-07	1.38251421505714e-05	0	0	3.78102131224986	53.0575805973974	PSMD12;PSMD11;PSMD14;TXNRD1;CSNK2A2;FBXL17;TALDO1;PSMA7;PSMB8;PSMB6;BRIP1;PSMA3;PSMC5;PSMD7;PSMB3;MYC;PSMD3;PSMB1;EP300;PSME2;UFD1;BTRC;RPS27A
DNA Repair R-HSA-73894	48/310	8.61086446715146e-07	1.45983298181657e-05	0	0	2.33587786259542	32.6207000463371	FTO;FEN1;BLM;CCNH;PRKDC;GPS1;PNKP;UNG;RAD51AP1;ALKBH2;POLD4;BRIP1;WRN;PPP4R2;POLR2C;NSD2;POLR2D;UFD1;PMS2;EP300;LRIG3;POLR2G;CLSPN;POLK;TOPBP1;RPS27A;POLE;SLC19A1;TIPIN;RFC4;PARP2;ACTL6A;USP45;SMARCA5;ISG15;INO80;TERF1;RAD51B;POLE4;CDK7;RAD50;POLG2;UBE2T;RAD17;PPIE;MNAT1;RAD18;RHNO1
Activation Of ATR In Response To Replication Stress R-HSA-176187	13/36	8.71381514569949e-07	1.45983298181657e-05	0	0	7.12667081592128	99.4397630061429	RFC4;MCM8;CDC7;CDC25C;ORC4;CDC45;ORC6;DBF4;MCM3;MCM4;RAD17;CLSPN;MCM6
Degradation Of AXIN R-HSA-4641257	16/54	1.06028446692403e-06	1.73350123086253e-05	0	0	5.31550186942767	73.125217404491	PSMD12;PSMD11;PSMD14;SMURF2;PSMA7;PSMB8;PSMB6;PSMA3;PSMC5;PSMD7;TNKS2;PSMB3;PSMD3;PSMB1;PSME2;RPS27A
Regulation Of RUNX3 Expression And Activity R-HSA-8941858	16/54	1.06028446692403e-06	1.73350123086253e-05	0	0	5.31550186942767	73.125217404491	PSMD12;PSMD11;PSMD14;SMURF2;PSMA7;PSMB8;PSMB6;PSMA3;PSMC5;PSMD7;PSMB3;PSMD3;PSMB1;EP300;PSME2;RPS27A
Metabolism R-HSA-1430728	207/2049	1.37009753381272e-06	2.2133599445046e-05	0	0	1.47229990967501	19.876974309699	RPL4;RPL5;PI4K2B;RPL30;RPL3;RPL32;ECI1;RPL34;CCNC;RPL8;RPL9;RPL6;RPL7;RPS15;RPS14;PSMD7;RPS16;RPL18A;RPS19;PSMD3;RPL36;PDK3;RPS11;RPS13;RPS12;MECR;RPL21;RPL23;CSNK2A2;RPL22;TALDO1;PRKCA;ACSL3;ASRGL1;TIAM2;COX7A2L;SCO1;PPA2;MTHFD2;PPA1;PSME2;VDAC2;RPL27;UQCRC2;CLOCK;RPL28;SAR1B;SDC2;LIAS;HACD2;ADH5;BRIP1;GNG10;PTPMT1;SLC19A1;SURF1;PYCR1;PYCR2;NDUFAF6;RPS29;NDUFAF4;ACER3;NDUFAF5;RPS20;RPS24;RPS23;R…
Activation Of Pre-Replicative Complex R-HSA-68962	12/32	1.44267506435935e-06	2.28472155229242e-05	0	0	7.56130790190736	101.692116807974	POLE4;ORC4;CDC45;ORC6;DBF4;MCM8;GMNN;MCM3;MCM4;CDC7;MCM6;POLE
Regulation Of Activated PAK-2p34 By Proteasome Mediated Degradation R-HSA-211733	15/49	1.44794438833565e-06	2.28472155229242e-05	0	0	5.56695442682192	74.8497379400961	PSMD12;PSMD11;PSMD14;PSMA7;PSMB8;PSMB6;PSMA3;PSMC5;PSMD7;PSMB3;PSMD3;PSMB1;PSME2;PKN2;RPS27A
Post-translational Protein Modification R-HSA-597592	149/1383	1.56965598581328e-06	2.44830249741221e-05	0	0	1.5681498538163	20.9577803417479	KDELR1;TUSC3;SMC5;TTF2;SMC6;SMC3;TOMM20;NUB1;PSMD7;MYC;PSMD3;SCMH1;EP300;BTRC;FBXO9;RAB2A;PDIA3;USP3;UBE2E1;MOGS;PDIA6;DHDDS;EEF1A1;CDC34;DMTF1;POLG2;SELENOS;RAB34;PSME2;VDAC2;KDELR3;COPB2;BLM;PSMD12;PSMD11;PSMD14;CUL5;LMAN2L;SAR1B;PRKDC;SDC2;COPB1;SEL1L;RPN1;CDCA8;HSP90B1;SOCS2;SNX3;ATXN3;BTBD1;DPH5;NAE1;RCE1;CLSPN;UBE2F;ANKRD28;NUS1;ZRANB1;SMURF2;UBE2A;INO80;EEF2;PHC3;NFKBIA;CNIH1;UBE2T;GOLGB1;…
Deadenylation-dependent mRNA Decay R-HSA-429914	16/56	1.81727214223712e-06	2.77082954720873e-05	0	0	5.04918032786885	66.7409441522579	EIF4A2;HBS1L;DDX6;CNOT6L;DIS3;EIF4A3;LSM3;CNOT4;EXOSC4;XRN1;EXOSC8;EXOSC3;EIF4E;EXOSC2;EIF4B;EXOSC1
Stabilization Of P53 R-HSA-69541	16/56	1.81727214223712e-06	2.77082954720873e-05	0	0	5.04918032786885	66.7409441522579	PSMD12;PSMD11;PSMD14;PHF20;PSMA7;PSMB8;PSMB6;PSMA3;PSMC5;PSMD7;PSMB3;PSMD3;PSMB1;PSME2;MDM4;RPS27A
MAPK6/MAPK4 Signaling R-HSA-5687128	21/90	1.8689803024904e-06	2.81800696719941e-05	0	0	3.84888398843758	50.7672323154317	PSMD12;JUN;PSMD11;PSMD14;PRKCA;PSMA7;PSMB8;PSMB6;TNRC6C;PSMA3;PSMC5;PSMD7;AGO3;PSMB3;MYC;PSMD3;PSMB1;IGF2BP1;PSME2;PKN2;RPS27A
RHOBTB2 GTPase Cycle R-HSA-9013418	10/23	2.23474476715435e-06	3.33247104288841e-05	0	0	9.68445839874411	126.008202550561	CCT6A;CCT2;TMOD3;TRA2B;TXNL1;PHIP;MSI2;HNRNPC;CCT7;SRRM1
ABC Transporter Disorders R-HSA-5619084	19/77	2.3430007669607e-06	3.45592613126704e-05	0	0	4.13955958365786	53.6655736224998	PSMD12;PSMD11;PSMD14;SEL1L;DERL1;ERLIN1;DERL2;PSMA7;PSMB8;PSMB6;ERLEC1;PSMA3;PSMC5;PSMD7;PSMB3;PSMD3;PSMB1;PSME2;RPS27A
GSK3B And BTRC:CUL1-mediated-degradation Of NFE2L2 R-HSA-9762114	15/51	2.54514484059e-06	3.67421441349004e-05	0	0	5.25711035267349	67.7185364876448	PSMD12;PSMD11;PSMD14;PSMA7;PSMB8;PSMB6;PSMA3;PSMC5;PSMD7;PSMB3;PSMD3;PSMB1;PSME2;BTRC;RPS27A
Vpu Mediated Degradation Of CD4 R-HSA-180534	15/51	2.54514484059e-06	3.67421441349004e-05	0	0	5.25711035267349	67.7185364876448	PSMD12;PSMD11;PSMD14;PSMA7;PSMB8;PSMB6;PSMA3;PSMC5;PSMD7;PSMB3;PSMD3;PSMB1;PSME2;BTRC;RPS27A
Hedgehog Ligand Biogenesis R-HSA-5358346	17/64	2.65629439775214e-06	3.77738131194807e-05	0	0	4.56713834877329	58.6355641652573	PSMD12;PSMD11;PSMD14;SEL1L;DERL2;PSMA7;PSMB8;PSMB6;ERLEC1;PSMA3;PSMC5;PSMD7;PSMB3;PSMD3;PSMB1;PSME2;RPS27A
SARS-CoV-2-host Interactions R-HSA-9705683	34/196	2.67228154714086e-06	3.77738131194807e-05	0	0	2.66453221317214	34.192817294914	SEC23A;SAR1B;GEMIN2;RPS15;RPS4X;RPS14;RPS16;LARP1;RPS19;YWHAQ;RPS3;RPS2;RPS11;RPS27A;RPS13;RPS12;IFNAR2;UVRAG;RPS9;RPS7;RPS8;RPS5;CNBP;RPS6;RPSA;ISG15;RPS29;IRF7;RPS20;NUP54;FAU;RPS24;RPS23;NUP37
Degradation Of GLI2 By Proteasome R-HSA-5610783	16/59	3.87260191897982e-06	5.36236816740369e-05	0	0	4.69614944719786	58.5214605608601	PSMD12;PSMD11;PSMD14;PRKCA;PSMA7;PSMB8;PSMB6;PSMA3;PSMC5;PSMD7;PSMB3;PSMD3;PSMB1;PSME2;BTRC;RPS27A
GLI3 Is Processed To GLI3R By Proteasome R-HSA-5610785	16/59	3.87260191897982e-06	5.36236816740369e-05	0	0	4.69614944719786	58.5214605608601	PSMD12;PSMD11;PSMD14;PRKCA;PSMA7;PSMB8;PSMB6;PSMA3;PSMC5;PSMD7;PSMB3;PSMD3;PSMB1;PSME2;BTRC;RPS27A
Diseases Of Signal Transduction By Growth Factor Receptors And Second Messengers R-HSA-5663202	58/424	4.07935422349148e-06	5.59159967805852e-05	0	0	2.02311068071599	25.1059373743564	PEBP1;CCNC;MECP2;PPP1CC;GOLGA4;PSMD7;MYC;KIF5B;PSMD3;EP300;PSENEN;PDGFRA;RPS6;PPP2R5A;GAB2;GTF2F1;EML4;EEF1G;PSMA3;NCOR1;AKAP9;PSME2;KDM7A;HBEGF;PSMD12;PSMD11;PSMD14;FAM114A2;SEL1L;PDGFA;DERL2;RRBP1;PSMA7;LRP6;PSMB6;FXR1;PPP2CA;ERLEC1;BAG4;FIP1L1;TNKS2;PSMB3;POLR2C;PSMB1;POLR2D;RICTOR;POLR2G;TBL1X;RPS27A;AGK;BRAF;PSMB8;PSMC5;SNW1;GOLGB1;NF1;TRIP11;FGFR1
Vif-mediated Degradation Of APOBEC3G R-HSA-180585	15/53	4.33351547275369e-06	5.88058049652675e-05	0	0	4.9798814442249	61.4972105993918	PSMD12;PSMD11;CUL5;PSMD14;PSMA7;PSMB8;PSMB6;PSMA3;PSMC5;PSMD7;PSMB3;PSMD3;PSMB1;PSME2;RPS27A
Assembly Of Pre-Replicative Complex R-HSA-68867	23/110	4.60538957017017e-06	6.18763727398111e-05	0	0	3.34460669459368	41.0994745722538	PSMD12;PSMD11;PSMD14;MCM8;GMNN;UBE2E1;PSMA7;PSMB8;PSMB6;ORC4;PSMA3;PSMC5;PSMD7;ORC6;PSMB3;CDC26;PSMD3;PSMB1;MCM3;PSME2;MCM4;MCM6;RPS27A
APC/C:Cdc20 Mediated Degradation Of Securin R-HSA-174154	17/67	5.2494070221397e-06	6.98376993043487e-05	0	0	4.29241285030759	52.184560395344	PSMD12;PSMD11;PSMD14;UBE2E1;PSMA7;PSMB8;PSMB6;PSMA3;PSMC5;PSMD7;PTTG1;PSMB3;CDC26;PSMD3;PSMB1;PSME2;RPS27A
SCF-beta-TrCP Mediated Degradation Of Emi1 R-HSA-174113	15/54	5.59245976189577e-06	7.36792999698307e-05	0	0	4.85192964032554	58.6796802386545	PSMD12;PSMD11;PSMD14;PSMA7;PSMB8;PSMB6;PSMA3;PSMC5;PSMD7;PSMB3;PSMD3;PSMB1;PSME2;BTRC;RPS27A
Signaling By Rho GTPases R-HSA-194315	79/644	5.96713939755266e-06	7.785969386999e-05	0	0	1.7919501241212	21.5558033225836	AHCTF1;TRIO;ZWILCH;FAF2;BRK1;ARHGAP39;MSI2;WASL;PPP1CC;SLK;BAIAP2L1;CAPZB;YWHAQ;C1QBP;KIF5B;ARHGDIB;KNTC1;NDEL1;ACTR3;CCT2;RALGAPA1;TMOD3;PPP2R5A;PRKCA;CYBA;KNL1;CDC25C;RHOD;SRRM1;DHDDS;TIAM2;ARHGAP10;KIF2A;BTK;KCTD13;PHIP;SOS2;PAFAH1B1;TMEM87A;ROCK1;ROCK2;GPS1;CDCA8;RASAL2;SKA1;MYL12B;PPP2CA;GNA13;LMAN1;SAMM50;ARL13B;DDRGK1;TRA2B;EMC3;CCT7;BUB1;LIMK2;TXNL1;BAIAP2;HSPE1;KTN1;CCT6A;ARHGAP33;SLC4A7…
APC/C:Cdc20 Mediated Degradation Of Mitotic Proteins R-HSA-176409	18/75	6.55305789296632e-06	8.46904720071934e-05	0	0	3.98797609619123	47.5988028025332	PSMD12;PSMD11;PSMD14;UBE2E1;PSMA7;PSMB8;PSMB6;PSMA3;PSMC5;PSMD7;PTTG1;PSMB3;CDC26;PSMD3;PSMB1;PSME2;RPS27A;MAD2L1
PIP3 Activates AKT Signaling R-HSA-1257604	41/268	7.15913967703824e-06	9.16504956768009e-05	0	0	2.29605422267666	27.2016316040467	PHLPP2;PSMD12;PSMD11;PSMD14;PDGFA;PSMA7;PPP2CA;PSMB6;IL1RL1;PSMD7;TNKS2;PSMB3;PSMD3;PSMB1;SCMH1;RICTOR;SLC38A9;RPS27A;SUZ12;EGR1;PDGFRA;JUN;CNOT6L;EED;CSNK2A2;PPP2R5A;GAB2;PHC3;PSMB8;TNRC6C;PSMA3;PSMC5;AGO3;VAPA;RRAGB;PSME2;LAMTOR3;RCOR1;EZH2;HBEGF;FGFR1
Asymmetric Localization Of PCP Proteins R-HSA-4608870	16/62	7.80677164090311e-06	9.90073749224815e-05	0	0	4.38916607270135	51.6188711756739	PSMD12;PSMD11;FZD2;PSMD14;SMURF2;PSMA7;PSMB8;PSMB6;PSMA3;PSMC5;PSMD7;PSMB3;PSMD3;PSMB1;PSME2;RPS27A
Hedgehog Off State R-HSA-5610787	21/98	7.89255061135692e-06	9.91684368482531e-05	0	0	3.44750451741542	40.5067687533884	DYNC2H1;PSMD12;PSMD11;PSMD14;PRKCA;PSMA7;PSMB8;PSMB6;PSMA3;PSMC5;PSMD7;KIF3A;PSMB3;TTC21B;PSMD3;PSMB1;NUMB;PSME2;BTRC;IFT57;RPS27A
Activation Of APC/C And APC/C:Cdc20 Mediated Degradation Of Mitotic Proteins R-HSA-176814	18/76	7.99862842636094e-06	9.95792548125852e-05	0	0	3.91900561347233	45.9943923131204	PSMD12;PSMD11;PSMD14;UBE2E1;PSMA7;PSMB8;PSMB6;PSMA3;PSMC5;PSMD7;PTTG1;PSMB3;CDC26;PSMD3;PSMB1;PSME2;RPS27A;MAD2L1
Signaling By Rho GTPases, Miro GTPases And RHOBTB3 R-HSA-9716542	80/660	8.14882337264181e-06	0.000100526848333408	0	0	1.76748768472906	20.7107791138766	AHCTF1;TRIO;ZWILCH;FAF2;BRK1;ARHGAP39;MSI2;WASL;PPP1CC;SLK;BAIAP2L1;CAPZB;YWHAQ;C1QBP;KIF5B;ARHGDIB;KNTC1;NDEL1;ACTR3;CCT2;RALGAPA1;TMOD3;PPP2R5A;PRKCA;CYBA;KNL1;CDC25C;RHOD;SRRM1;DHDDS;TIAM2;ARHGAP10;KIF2A;BTK;KCTD13;PHIP;SOS2;PAFAH1B1;TMEM87A;ROCK1;ROCK2;GPS1;RAP1GDS1;CDCA8;RASAL2;SKA1;MYL12B;PPP2CA;GNA13;LMAN1;SAMM50;ARL13B;DDRGK1;TRA2B;EMC3;CCT7;BUB1;LIMK2;TXNL1;BAIAP2;HSPE1;KTN1;CCT6A;ARHGAP…
Resolution Of Sister Chromatid Cohesion R-HSA-2500257	22/106	8.35763345103282e-06	0.000102173951288753	0	0	3.31171206479848	38.7216477162807	AHCTF1;ZWILCH;CDCA5;CDCA8;PPP2R5A;KNL1;SMC3;SMC1A;SKA1;PPP2CA;PPP1CC;CENPE;KIF2A;CENPK;KNTC1;BUB1;CENPQ;SPC24;NDEL1;PAFAH1B1;MAD2L1;NUP37
Degradation Of Beta-Catenin By Destruction Complex R-HSA-195253	19/84	9.26354354269674e-06	0.000112237755244995	0	0	3.69236034328437	42.7923292486749	PSMD12;ZRANB1;PSMD11;PSMD14;PPP2R5A;PSMA7;PSMB8;PPP2CA;PSMB6;PSMA3;PSMC5;PSMD7;PSMB3;MYC;PSMD3;PSMB1;PSME2;BTRC;RPS27A
Autodegradation Of Cdh1 By Cdh1:APC/C R-HSA-174084	16/63	9.75155947508653e-06	0.000117105010687544	0	0	4.29554702941518	49.5623796144855	PSMD12;PSMD11;PSMD14;UBE2E1;PSMA7;PSMB8;PSMB6;PSMA3;PSMC5;PSMD7;PSMB3;CDC26;PSMD3;PSMB1;PSME2;RPS27A
PERK Regulates Gene Expression R-HSA-381042	11/32	1.05774128714991e-05	0.000125908326900213	0	0	6.59629161399073	75.5723257655643	EXOSC4;HSPA5;DIS3;NFYB;DDIT3;EXOSC8;ASNS;EXOSC3;EXOSC2;EIF2S1;EXOSC1
Asparagine N-linked Glycosylation R-HSA-446203	42/282	1.09449935982093e-05	0.00012915092445887	0	0	2.22461752433936	25.4109793391186	DCTN6;COPB2;SEC23A;LMAN2L;KDELR1;SAR1B;TUSC3;COPB1;RPN1;SEL1L;DERL1;DERL2;NAPG;LMAN1;CAPZB;GMDS;LMAN2;TMED3;SLC17A5;PGM3;GNPNAT1;TMED2;NANS;TMED7;RPS27A;PDIA3;ANKRD28;NUS1;SLC35A1;TMED9;MOGS;DDOST;ARCN1;DHDDS;TRAPPC6A;CNIH1;TRAPPC6B;GOLGB1;KDELR3;CALR;ST6GALNAC4;ARF5
Butyrate Response Factor 1 Binds And Destabilizes mRNA R-HSA-450385	8/17	1.17045034385398e-05	0.000135423204934962	0	0	11.1781400966184	126.933782127489	EXOSC4;XRN1;DIS3;EXOSC8;MAPKAPK2;EXOSC3;EXOSC2;EXOSC1
Tristetraprolin (TTP, ZFP36) Binds And Destabilizes mRNA R-HSA-450513	8/17	1.17045034385398e-05	0.000135423204934962	0	0	11.1781400966184	126.933782127489	EXOSC4;XRN1;DIS3;EXOSC8;MAPKAPK2;EXOSC3;EXOSC2;EXOSC1
COPI-dependent Golgi-to-ER Retrograde Traffic R-HSA-6811434	18/78	1.17759308639097e-05	0.000135423204934962	0	0	3.78796169630643	42.991292733953	COPB2;TMED9;KDELR1;COPB1;SURF4;NAPG;ARCN1;CENPE;KIF2A;KIF3A;KIF5B;TMED3;TMED2;KIF1B;KDELR3;TMED7;KIF20B;ARF5
Gap-filling DNA Repair Synthesis And Ligation In TC-NER R-HSA-6782210	16/64	1.21166628557716e-05	0.000138170684834302	0	0	4.20582877959927	47.6138888198631	RFC4;CCNH;POLE4;POLD4;CDK7;POLR2C;POLR2D;EP300;PPIE;LRIG3;POLR2G;POLK;RPS27A;MNAT1;POLE;SLC19A1
Autodegradation Of E3 Ubiquitin Ligase COP1 R-HSA-349425	14/51	1.32756484505859e-05	0.000147664384815124	0	0	4.77050993694923	53.5708188967263	PSMD12;PSMD11;PSMD14;PSMA7;PSMB8;PSMB6;PSMA3;PSMC5;PSMD7;PSMB3;PSMD3;PSMB1;PSME2;RPS27A
Ubiquitin Mediated Degradation Of Phosphorylated Cdc25A R-HSA-69601	14/51	1.32756484505859e-05	0.000147664384815124	0	0	4.77050993694923	53.5708188967263	PSMD12;PSMD11;PSMD14;PSMA7;PSMB8;PSMB6;PSMA3;PSMC5;PSMD7;PSMB3;PSMD3;PSMB1;PSME2;RPS27A
Ubiquitin-dependent Degradation Of Cyclin D R-HSA-75815	14/51	1.32756484505859e-05	0.000147664384815124	0	0	4.77050993694923	53.5708188967263	PSMD12;PSMD11;PSMD14;PSMA7;PSMB8;PSMB6;PSMA3;PSMC5;PSMD7;PSMB3;PSMD3;PSMB1;PSME2;RPS27A
NIK To Noncanonical NF-kB Signaling R-HSA-5676590	15/58	1.45124286850074e-05	0.000158817465528669	0	0	4.39963489165807	49.0141550586079	PSMD12;PSMD11;PSMD14;PSMA7;PSMB8;PSMB6;PSMA3;PSMC5;PSMD7;PSMB3;PSMD3;PSMB1;PSME2;BTRC;RPS27A
mRNA 3-End Processing R-HSA-72187	15/58	1.45124286850074e-05	0.000158817465528669	0	0	4.39963489165807	49.0141550586079	FYTTD1;CHTOP;EIF4A3;UPF3B;THOC2;MAGOHB;THOC7;SRRM1;WDR33;FIP1L1;PAPOLA;SRSF4;RNPS1;SLU7;SRSF11
Cdc20:Phospho-APC/C Mediated Degradation Of Cyclin A R-HSA-174184	17/72	1.48223825267817e-05	0.000160050504484695	0	0	3.90113714037159	43.3781958152566	PSMD12;PSMD11;PSMD14;UBE2E1;PSMA7;PSMB8;PSMB6;PSMA3;PSMC5;PSMD7;PSMB3;CDC26;PSMD3;PSMB1;PSME2;RPS27A;MAD2L1
Regulation Of RAS By GAPs R-HSA-5658442	16/65	1.49789344654062e-05	0.000160050504484695	0	0	4.1197724991636	45.7659994608464	PSMD12;PSMD11;PSMD14;RASAL2;PSMA7;PSMB8;PSMB6;PSMA3;PSMC5;PSMD7;PSMB3;PSMD3;PSMB1;NF1;PSME2;RPS27A
p53-Dependent G1 DNA Damage Response R-HSA-69563	16/65	1.49789344654062e-05	0.000160050504484695	0	0	4.1197724991636	45.7659994608464	PSMD12;PSMD11;PSMD14;PHF20;PSMA7;PSMB8;PSMB6;PSMA3;PSMC5;PSMD7;PSMB3;PSMD3;PSMB1;PSME2;MDM4;RPS27A
APC/C-mediated Degradation Of Cell Cycle Proteins R-HSA-174143	19/87	1.5830778014173e-05	0.000167830982540881	0	0	3.5288883520554	39.0067598551161	PSMD12;PSMD11;PSMD14;UBE2E1;PSMA7;PSMB8;PSMB6;PSMA3;PSMC5;PSMD7;PTTG1;PSMB3;CDC26;PSMD3;PSMB1;PSME2;BTRC;RPS27A;MAD2L1
Transcriptional Regulation By RUNX3 R-HSA-8878159	20/95	1.69980589034078e-05	0.000178262470807422	0	0	3.3689497716895	36.9991923873214	PSMD12;PSMD11;PSMD14;SMURF2;PSMA7;PSMB8;RUNX1;PSMB6;PSMA3;PSMC5;PSMD7;SNW1;PSMB3;MYC;PSMD3;PSMB1;EP300;PSME2;RPS27A;TEAD1
Regulation Of APC/C Activators Between G1/S And Early Anaphase R-HSA-176408	18/80	1.70774658842777e-05	0.000178262470807422	0	0	3.66537222540929	40.2375426893408	PSMD12;PSMD11;PSMD14;UBE2E1;PSMA7;PSMB8;PSMB6;PSMA3;PSMC5;PSMD7;PSMB3;CDC26;PSMD3;PSMB1;PSME2;BTRC;RPS27A;MAD2L1
Signaling By Hedgehog R-HSA-5358351	25/135	1.72123369496022e-05	0.000178298788096261	0	0	2.8756638550453	31.5456993923405	PSMD12;PSMD11;PSMD14;SEL1L;DERL2;PSMA7;PSMB6;ERLEC1;PSMD7;KIF3A;PSMB3;TTC21B;PSMD3;PSMB1;BTRC;IFT57;RPS27A;DYNC2H1;SMURF2;PRKCA;PSMB8;PSMA3;PSMC5;NUMB;PSME2
APC/C:Cdh1 Mediated Degradation Of Cdc20 And APC/C:Cdh1 Targets In Late Mitosis/Early G1 R-HSA-174178	17/73	1.80034062611231e-05	0.000180641496067079	0	0	3.83126647788302	41.8563931031748	PSMD12;PSMD11;PSMD14;UBE2E1;PSMA7;PSMB8;PSMB6;PSMA3;PSMC5;PSMD7;PTTG1;PSMB3;CDC26;PSMD3;PSMB1;PSME2;RPS27A
APC:Cdc20 Mediated Degradation Of Cell Cycle Proteins Before Cycle Checkpoint Satisfied R-HSA-179419	17/73	1.80034062611231e-05	0.000180641496067079	0	0	3.83126647788302	41.8563931031748	PSMD12;PSMD11;PSMD14;UBE2E1;PSMA7;PSMB8;PSMB6;PSMA3;PSMC5;PSMD7;PSMB3;CDC26;PSMD3;PSMB1;PSME2;RPS27A;MAD2L1
Cellular Response To Hypoxia R-HSA-1234174	17/73	1.80034062611231e-05	0.000180641496067079	0	0	3.83126647788302	41.8563931031748	PSMD12;PSMD11;PSMD14;CITED2;WTIP;PSMA7;PSMB8;PSMB6;PSMA3;PSMC5;PSMD7;PSMB3;PSMD3;PSMB1;EP300;PSME2;RPS27A
Homology Directed Repair R-HSA-5693538	23/119	1.80378361014875e-05	0.000180641496067079	0	0	3.02956989247312	33.0921100903844	TIPIN;BLM;FEN1;RFC4;PARP2;RAD51AP1;RAD51B;POLE4;POLD4;BRIP1;WRN;RAD50;PPP4R2;NSD2;RAD17;LRIG3;CLSPN;POLK;TOPBP1;RPS27A;POLE;SLC19A1;RHNO1
SCF(Skp2)-mediated Degradation Of P27/P21 R-HSA-187577	15/59	1.81396648394321e-05	0.000180641496067079	0	0	4.2994104871238	46.9384252825035	PSMD12;PSMD11;PSMD14;PSMA7;PSMB8;CKS1B;PSMB6;PSMA3;PSMC5;PSMD7;PSMB3;PSMD3;PSMB1;PSME2;RPS27A
RHO GTPase Effectors R-HSA-195258	40/269	1.82372033612306e-05	0.000180641496067079	0	0	2.21870451237263	24.2106077174791	AHCTF1;ROCK1;ZWILCH;ROCK2;CDCA8;BRK1;WASL;SKA1;MYL12B;PPP2CA;PPP1CC;YWHAQ;KIF5B;KNTC1;BUB1;NDEL1;ACTR3;LIMK2;PPP2R5A;PRKCA;CYBA;KNL1;CDC25C;BAIAP2;RHOD;KTN1;DHDDS;CENPE;DIAPH2;DIAPH3;KIF2A;ARPC2;CENPK;BTK;PKN2;CENPQ;SPC24;PAFAH1B1;MAD2L1;NUP37
Activation Of NF-kappaB In B Cells R-HSA-1169091	16/66	1.84266327208341e-05	0.000181195221754869	0	0	4.03715846994536	44.0119450313394	PSMD12;PSMD11;PSMD14;PSMA7;PSMB8;PSMB6;NFKBIA;PSMA3;PSMC5;PSMD7;PSMB3;PSMD3;PSMB1;PSME2;BTRC;RPS27A
HIV Transcription Initiation R-HSA-167161	13/46	1.90893656284792e-05	0.000186361648617599	0	0	4.96438825886679	53.9449250753349	GTF2A1;TAF15;TAF12;CCNH;GTF2F1;CDK7;POLR2C;POLR2D;TAF7;POLR2G;TAF5;MNAT1;TAF3
RHOBTB1 GTPase Cycle R-HSA-9013422	9/23	2.04617319234006e-05	0.000198332644428961	0	0	8.08750121394581	87.3203798094847	CCT2;ROCK1;ROCK2;GPS1;TRA2B;TXNL1;HNRNPC;CCT7;SRRM1
Golgi-to-ER Retrograde Transport R-HSA-8856688	22/112	2.09179916731424e-05	0.000201317125535137	0	0	3.08992531626276	33.293639144375	DCTN6;COPB2;TMED9;KDELR1;COPB1;SURF4;AGPAT3;NAPG;ARCN1;CENPE;CAPZB;KIF2A;KIF3A;KIF5B;TMED3;TMED2;KIF1B;KDELR3;KIF20B;TMED7;ARF5;PAFAH1B1
Negative Regulation Of NOTCH4 Signaling R-HSA-9604323	14/53	2.14633917220904e-05	0.0002051114265273	0	0	4.5253786686256	48.6440274460435	PSMD12;PSMD11;PSMD14;PSMA7;PSMB8;PSMB6;PSMA3;PSMC5;PSMD7;PSMB3;PSMD3;PSMB1;PSME2;RPS27A
G1/S DNA Damage Checkpoints R-HSA-69615	16/67	2.25606881893421e-05	0.000211136923261636	0	0	3.95778420657881	42.3455270005773	PSMD12;PSMD11;PSMD14;PHF20;PSMA7;PSMB8;PSMB6;PSMA3;PSMC5;PSMD7;PSMB3;PSMD3;PSMB1;PSME2;MDM4;RPS27A
HDR Thru Homologous Recombination (HRR) R-HSA-5685942	16/67	2.25606881893421e-05	0.000211136923261636	0	0	3.95778420657881	42.3455270005773	BLM;RFC4;RAD51B;RAD51AP1;POLE4;POLD4;BRIP1;WRN;RAD50;RAD17;POLK;TOPBP1;RPS27A;POLE;SLC19A1;RHNO1
Regulation Of PTEN Stability And Activity R-HSA-8948751	16/67	2.25606881893421e-05	0.000211136923261636	0	0	3.95778420657881	42.3455270005773	PSMD12;PSMD11;PSMD14;CSNK2A2;PSMA7;PSMB8;PSMB6;PSMA3;PSMC5;PSMD7;TNKS2;PSMB3;PSMD3;PSMB1;PSME2;RPS27A
EML4 And NUDC In Mitotic Spindle Formation R-HSA-9648025	20/97	2.34603467055665e-05	0.000218052674516806	0	0	3.28108877423946	34.9770590609377	AHCTF1;ZWILCH;CDCA8;PPP2R5A;KNL1;SKA1;EML4;PPP2CA;PPP1CC;CENPE;KIF2A;CENPK;KNTC1;BUB1;CENPQ;SPC24;NDEL1;PAFAH1B1;MAD2L1;NUP37
Mitochondrial Translation Initiation R-HSA-5368286	18/82	2.44157472411733e-05	0.000225388904804573	0	0	3.55044459644323	37.7067237453068	MRPS15;MRPS16;MRPS23;MRPS34;MRPL38;MRPS10;MRPS18A;MTIF2;MRPS30;MRPL35;MRPL24;MRPL32;MRPL43;MRPL44;MRPL55;MRPL30;OXA1L;MRPS9
AUF1 (hnRNP D0) Binds And Destabilizes mRNA R-HSA-450408	14/54	2.7018251543573e-05	0.000246065552648514	0	0	4.41200545702592	46.4098763015398	PSMD12;PSMD11;PSMD14;PSMA7;PSMB8;PSMB6;PSMA3;PSMC5;PSMD7;PSMB3;PSMD3;PSMB1;PSME2;RPS27A
FBXL7 Down-Regulates AURKA During Mitotic Entry And In Early Mitosis R-HSA-8854050	14/54	2.7018251543573e-05	0.000246065552648514	0	0	4.41200545702592	46.4098763015398	PSMD12;PSMD11;PSMD14;PSMA7;PSMB8;PSMB6;PSMA3;PSMC5;PSMD7;PSMB3;PSMD3;PSMB1;PSME2;RPS27A
Dectin-1 Mediated Noncanonical NF-kB Signaling R-HSA-5607761	15/61	2.78711349919036e-05	0.00025076676750298	0	0	4.11203442647277	43.1266839604367	PSMD12;PSMD11;PSMD14;PSMA7;PSMB8;PSMB6;PSMA3;PSMC5;PSMD7;PSMB3;PSMD3;PSMB1;PSME2;BTRC;RPS27A
Interleukin-1 Signaling R-HSA-9020702	22/114	2.79040397147752e-05	0.00025076676750298	0	0	3.02242500149102	31.6953824005837	MAP2K4;USP14;MAP3K3;PSMD12;PSMD11;PSMD14;HMGB1;USP18;PSMA7;PSMB8;NFKBIA;PSMB6;PSMA3;PSMC5;PSMD7;PSMB3;PSMD3;PSMB1;PELI1;PSME2;BTRC;RPS27A
Transport Of Mature Transcript To Cytoplasm R-HSA-72202	18/83	2.9045739939807e-05	0.000259309665120514	0	0	3.49563295801326	36.5176146492743	FYTTD1;CHTOP;NXT1;EIF4A3;UPF3B;THOC2;MAGOHB;THOC7;SRRM1;WDR33;FIP1L1;NUP54;SRSF4;RNPS1;SLU7;EIF4E;SRSF11;NUP37
Ub-specific Processing Proteases R-HSA-5689880	32/201	3.14809254824127e-05	0.000277432525179557	0	0	2.39968616169211	24.8754556775872	USP14;PSMD12;USP37;USP15;PSMD11;PSMD14;USP34;TOMM20;USP18;PSMA7;SNX3;PSMB6;PSMD7;TNKS2;PSMB3;MYC;PSMD3;PSMB1;UFD1;RCE1;CLSPN;RPS27A;SMURF2;USP3;PSMB8;NFKBIA;PSMA3;PSMC5;POLG2;PSME2;VDAC2;MDM4
Cross-presentation Of Soluble Exogenous Antigens (Endosomes) R-HSA-1236978	13/48	3.1484604920893e-05	0.000277432525179557	0	0	4.6802025513682	48.5150351746764	PSMD12;PSMD11;PSMD14;PSMA7;PSMB8;PSMB6;PSMA3;PSMC5;PSMD7;PSMB3;PSMB1;PSMD3;PSME2
Degradation Of DVL R-HSA-4641258	14/55	3.37966962816768e-05	0.000295884624866035	0	0	4.30416264599208	44.3119893191049	PSMD12;PSMD11;PSMD14;PSMA7;PSMB8;PSMB6;PSMA3;PSMC5;PSMD7;PSMB3;PSMD3;PSMB1;PSME2;RPS27A
Intracellular Signaling By Second Messengers R-HSA-9006925	43/306	3.6495421026917e-05	0.000317463373932861	0	0	2.07723367493008	21.2258462084704	PHLPP2;PSMD12;PSMD11;PSMD14;PDGFA;PSMA7;PPP2CA;PSMB6;IL1RL1;PSMD7;TNKS2;PSMB3;PSMD3;PSMB1;SCMH1;RICTOR;SLC38A9;RPS27A;SUZ12;EGR1;PDGFRA;JUN;CNOT6L;EED;CSNK2A2;PPP2R5A;PRKCA;GAB2;PHC3;PSMB8;TNRC6C;PSMA3;PSMC5;AGO3;NBEA;VAPA;RRAGB;PSME2;LAMTOR3;RCOR1;EZH2;HBEGF;FGFR1
Nucleotide Excision Repair R-HSA-5696398	21/108	3.74449715968705e-05	0.000323499750471627	0	0	3.04958521424689	31.0833185256356	RFC4;CCNH;PARP2;GPS1;ACTL6A;USP45;INO80;POLE4;POLD4;CDK7;POLR2C;POLR2D;EP300;PPIE;LRIG3;POLR2G;POLK;MNAT1;RPS27A;POLE;SLC19A1
Transcription-Coupled Nucleotide Excision Repair (TC-NER) R-HSA-6781827	17/77	3.76661463334687e-05	0.000323499750471627	0	0	3.57507404875826	36.4183814268644	RFC4;CCNH;GPS1;POLE4;POLD4;CDK7;POLR2C;POLR2D;EP300;PPIE;LRIG3;POLR2G;POLK;RPS27A;MNAT1;POLE;SLC19A1
Signaling By NOTCH R-HSA-157118	32/203	3.84397791183108e-05	0.000328067800399671	0	0	2.37136118380666	24.1082483596207	PSMD12;PSMD11;PSMD14;SEL1L;CCNC;YBX1;PSMA7;PSMB6;PSMD7;PSMB3;MYC;PSMD3;PSMB1;TMED2;EP300;TBL1X;RPS27A;PSENEN;PTCRA;JUN;PSMB8;RUNX1;TNRC6C;PSMA3;PSMC5;SNW1;NCOR1;AGO3;NBEA;TFDP2;NUMB;PSME2
mRNA Splicing - Minor Pathway R-HSA-72165	13/49	3.99733848165704e-05	0.000339024269975537	0	0	4.54995076876467	46.0787014279646	SF3B2;PDCD7;DDX23;YBX1;ZCRB1;GTF2F1;RNPC3;SNRNP40;POLR2C;POLR2D;POLR2G;SNRNP48;TXNL4A
Unattached Kinetochores Signal Amplification Via A MAD2 Inhibitory Signal R-HSA-141444	19/93	4.2549305817016e-05	0.000358629863314849	0	0	3.24170782692343	32.6272933537464	AHCTF1;ZWILCH;PPP2R5A;CDCA8;KNL1;SKA1;PPP2CA;PPP1CC;CENPE;KIF2A;CENPK;KNTC1;BUB1;CENPQ;SPC24;NDEL1;PAFAH1B1;MAD2L1;NUP37
FCERI Mediated NF-kB Activation R-HSA-2871837	17/78	4.48814883336372e-05	0.000375951726350282	0	0	3.51627578633618	35.2031427647109	PSMD12;PSMD11;PSMD14;PSMA7;PSMB8;PSMB6;NFKBIA;PSMA3;PSMC5;PSMD7;CDC34;PSMB3;PSMD3;PSMB1;PSME2;BTRC;RPS27A
Mitotic Spindle Checkpoint R-HSA-69618	21/110	4.97160995071389e-05	0.000413894153565567	0	0	2.98073176178851	29.5366127563989	AHCTF1;ZWILCH;UBE2E1;CDCA8;PPP2R5A;KNL1;SKA1;PPP2CA;PPP1CC;CENPE;KIF2A;CDC26;CENPK;KNTC1;BUB1;CENPQ;SPC24;NDEL1;PAFAH1B1;MAD2L1;NUP37
ABC-family Proteins Mediated Transport R-HSA-382556	20/102	5.01920236590781e-05	0.000414408765036601	0	0	3.0801871032409	30.4927879176738	PSMD12;PSMD11;PSMD14;SEL1L;ERLIN1;DERL1;DERL2;EIF2S1;PSMA7;PSMB8;PSMB6;ERLEC1;PSMA3;PSMC5;PSMD7;PSMB3;PSMD3;PSMB1;PSME2;RPS27A
Regulation Of Ornithine Decarboxylase (ODC) R-HSA-350562	13/50	5.03886855055558e-05	0.000414408765036601	0	0	4.42673962305864	43.8058816307433	PSMD12;PSMD11;PSMD14;PSMA7;PSMB8;PSMB6;PSMA3;PSMC5;PSMD7;PSMB3;PSMD3;PSMB1;PSME2
Oxygen-dependent Proline Hydroxylation Of Hypoxia-inducible Factor Alpha R-HSA-1234176	15/64	5.10673043934185e-05	0.000417459831698005	0	0	3.85965034477955	38.1424777300512	PSMD12;PSMD11;PSMD14;WTIP;PSMA7;PSMB8;PSMB6;PSMA3;PSMC5;PSMD7;PSMB3;PSMD3;PSMB1;PSME2;RPS27A
ATF6 (ATF6-alpha) Activates Chaperones R-HSA-381033	6/11	5.42738666444095e-05	0.000441015790637507	0	0	15.0732700135685	148.041634935546	HSPA5;NFYB;DDIT3;CALR;MBTPS2;HSP90B1
RHO GTPases Activate Formins R-HSA-5663220	22/119	5.53557595661859e-05	0.000447129557924489	0	0	2.86585210640193	28.0903081284656	AHCTF1;ZWILCH;CDCA8;PPP2R5A;KNL1;RHOD;SKA1;PPP2CA;PPP1CC;CENPE;DIAPH2;DIAPH3;KIF2A;CENPK;KNTC1;BUB1;CENPQ;SPC24;NDEL1;PAFAH1B1;MAD2L1;NUP37
CDK-mediated Phosphorylation And Removal Of Cdc6 R-HSA-69017	16/72	5.812286123325e-05	0.00046670250114509	0	0	3.60343481654957	35.1441249657825	PSMD12;PSMD11;PSMD14;UBE2E1;PSMA7;PSMB8;PSMB6;PSMA3;PSMC5;PSMD7;PSMB3;CDC26;PSMD3;PSMB1;PSME2;RPS27A
Dual Incision In TC-NER R-HSA-6782135	15/65	6.18938702225863e-05	0.000494058717012057	0	0	3.78225255972696	36.6503654759995	RFC4;CCNH;POLE4;POLD4;CDK7;POLR2C;POLR2D;EP300;PPIE;POLR2G;POLK;RPS27A;MNAT1;POLE;SLC19A1
Intra-Golgi And Retrograde Golgi-to-ER Traffic R-HSA-6811442	29/181	6.44546286449857e-05	0.000511490824978044	0	0	2.41517646632087	23.3053636881297	DCTN6;COPB2;SYS1;KDELR1;STX16;COPB1;AGPAT3;NAPG;ARFRP1;GOLGA4;CAPZB;KIF3A;KIF5B;VTI1A;TMED3;TMED2;KIF1B;TMED7;TMED9;SURF4;M6PR;ARCN1;CENPE;KIF2A;TRIP11;KDELR3;KIF20B;ARF5;PAFAH1B1
Resolution Of Abasic Sites (AP Sites) R-HSA-73933	11/38	6.52615771954526e-05	0.000514771319391043	0	0	5.12878501374077	49.42665046628	POLE4;POLD4;FEN1;RFC4;POLG2;PARP2;PNKP;LRIG3;POLE;SLC19A1;UNG
Mitochondrial Translation R-HSA-5368287	18/88	6.60060497966408e-05	0.000514771319391043	0	0	3.24506546804768	31.236234868002	MRPS15;MRPS16;MRPS23;MRPS34;MRPL38;MRPS10;MRPS18A;MTIF2;MRPS30;MRPL35;MRPL24;MRPL32;MRPL43;MRPL44;MRPL55;MRPL30;OXA1L;MRPS9
PCP/CE Pathway R-HSA-4086400	18/88	6.60060497966408e-05	0.000514771319391043	0	0	3.24506546804768	31.236234868002	PSMD12;PSMD11;FZD2;PSMD14;SMURF2;RYK;PRKCA;PSMA7;PSMB8;PSMB6;PSMA3;PSMC5;PSMD7;PSMB3;PSMD3;PSMB1;PSME2;RPS27A
Signaling By NOTCH4 R-HSA-9013694	17/81	7.43827872068781e-05	0.000576785384227049	0	0	3.35090567327409	31.8546676812517	PSENEN;PSMD12;PSMD11;PSMD14;PSMA7;PSMB8;PSMB6;PSMA3;PSMC5;PSMD7;SNW1;PSMB3;PSMD3;PSMB1;EP300;PSME2;RPS27A
mRNA Decay By 3 To 5 Exoribonuclease R-HSA-429958	7/16	7.55112529968897e-05	0.000582208922254428	0	0	9.77423248095346	92.7694774710993	HBS1L;EXOSC4;DIS3;EXOSC8;EXOSC3;EXOSC2;EXOSC1
ER-Phagosome Pathway R-HSA-1236974	18/89	7.70937755336948e-05	0.00058775191750392	0	0	3.19918691354695	30.2978613161937	PDIA3;PSMD12;PSMD11;PSMD14;HMGB1;PSMA7;PSMB8;PSMB6;PSMA3;PSMC5;PSMD7;PSMB3;PSMD3;PSMB1;BTK;PSME2;CALR;RPS27A
Fc Epsilon Receptor (FCERI) Signaling R-HSA-2454202	23/130	7.70964195399395e-05	0.00058775191750392	0	0	2.71649593647169	25.7264490405232	MAP2K4;PSMD12;JUN;PSMD11;PSMD14;FOS;GAB2;PSMA7;PSMB8;NFKBIA;PSMB6;PSMA3;PSMC5;PSMD7;CDC34;PSMB3;PSMD3;PSMB1;BTK;PSME2;PKN2;BTRC;RPS27A
Role Of GTSE1 In G2/M Progression After G2 Checkpoint R-HSA-8852276	14/59	7.80764591750783e-05	0.000591898073187605	0	0	3.92072154009398	37.0814863027747	PSMD12;PSMD11;PSMD14;PSMA7;PSMB8;PSMB6;PSMA3;PSMC5;PSMD7;PSMB3;PSMD3;PSMB1;PSME2;RPS27A
Mitochondrial Translation Elongation R-HSA-5389840	17/82	8.74511481419348e-05	0.000655642033307213	0	0	3.29917450970083	30.8289060141185	MRPS15;MRPS16;MRPS23;MRPS34;MRPL38;MRPS10;MRPS18A;MRPS30;MRPL35;MRPL24;MRPL32;MRPL43;MRPL44;MRPL55;MRPL30;OXA1L;MRPS9
Mitochondrial Translation Termination R-HSA-5419276	17/82	8.74511481419348e-05	0.000655642033307213	0	0	3.29917450970083	30.8289060141185	MRPS15;MRPS16;MRPS23;MRPS34;MRPL38;MRPS10;MRPS18A;MRPS30;MRPL35;MRPL24;MRPL32;MRPL43;MRPL44;MRPL55;MRPL30;OXA1L;MRPS9
ATF4 Activates Genes In Response To Endoplasmic Reticulum Stress R-HSA-380994	9/27	8.95090973163397e-05	0.000663444220893842	0	0	6.28891910265126	58.6200859075214	EXOSC4;DIS3;NFYB;DDIT3;EXOSC8;ASNS;EXOSC3;EXOSC2;EXOSC1
RNA Polymerase II Transcription Termination R-HSA-73856	15/67	8.97124453121546e-05	0.000663444220893842	0	0	3.6363875032817	33.8871353399872	FYTTD1;CHTOP;EIF4A3;UPF3B;THOC2;MAGOHB;THOC7;SRRM1;WDR33;FIP1L1;PAPOLA;SRSF4;RNPS1;SLU7;SRSF11
RUNX1 Regulates Transcription Of Genes Involved In Differentiation Of HSCs R-HSA-8939236	19/98	8.99585384262836e-05	0.000663444220893842	0	0	3.03571335741949	28.2811964455837	PSMD12;PSMD11;KMT2A;PSMD14;CCNH;PSMA7;PSMB8;RUNX1;PSMB6;CDK7;PSMA3;PSMC5;PSMD7;PSMB3;PSMD3;PSMB1;PSME2;MNAT1;RPS27A
Deubiquitination R-HSA-5688426	39/279	9.23747294121748e-05	0.000677581123309844	0	0	2.06141568355309	19.1498448571223	USP14;PSMD12;USP37;USP15;PSMD11;PSMD14;USP34;TOMM20;MYSM1;USP18;PSMA7;SNX3;PSMB6;ATXN3;PSMD7;STAMBPL1;TNKS2;PSMB3;MYC;PSMD3;PSMB1;UFD1;EP300;RCE1;CLSPN;RPS27A;ZRANB1;SMURF2;USP3;ACTL6A;INO80;PSMB8;NFKBIA;PSMA3;PSMC5;POLG2;PSME2;VDAC2;MDM4
DNA Double-Strand Break Repair R-HSA-5693532	25/149	9.42550380008356e-05	0.000683979072551518	0	0	2.54905221150648	23.6284554812689	BLM;FEN1;PRKDC;RAD51AP1;POLD4;BRIP1;WRN;PPP4R2;NSD2;LRIG3;CLSPN;POLK;TOPBP1;RPS27A;POLE;SLC19A1;TIPIN;RFC4;PARP2;SMARCA5;RAD51B;POLE4;RAD50;RAD17;RHNO1
HIV Life Cycle R-HSA-162587	25/149	9.42550380008356e-05	0.000683979072551518	0	0	2.54905221150648	23.6284554812689	GTF2A1;FEN1;CCNT1;CCNH;NEDD4L;PSIP1;POLR2C;POLR2D;MVB12A;POLR2G;RPS27A;RNGTT;TAF15;TAF12;VTA1;VPS37A;GTF2F1;CDK7;CHMP2B;TAF7;NUP54;TAF5;MNAT1;TAF3;NUP37
ER To Golgi Anterograde Transport R-HSA-199977	23/133	0.000110544856686102	0.000797922183633195	0	0	2.64197916016722	24.0686657516263	ANKRD28;DCTN6;COPB2;TMED9;SEC23A;LMAN2L;KDELR1;SAR1B;COPB1;NAPG;ARCN1;LMAN1;TRAPPC6A;CNIH1;CAPZB;TRAPPC6B;GOLGB1;LMAN2;TMED3;TMED2;KDELR3;TMED7;ARF5
Beta-catenin Independent WNT Signaling R-HSA-3858494	24/142	0.00011473784326816	0.000823805573094675	0	0	2.57059042652263	23.3226087425979	PSMD12;PSMD11;FZD2;PSMD14;SMURF2;RYK;PRKCA;PSMA7;PSMB8;PSMB6;TNRC6C;GNG10;PSMA3;PSMC5;PSMD7;AGO3;PSMB3;MYC;PSMD3;PSMB1;PSME2;PRKG2;PLCB1;RPS27A
Transcription Of HIV Genome R-HSA-167172	15/69	0.00012786486476886	0.00091322432363865	0	0	3.50132726583239	31.3877764081753	GTF2A1;RNGTT;TAF15;CCNT1;TAF12;CCNH;GTF2F1;CDK7;POLR2C;POLR2D;TAF7;POLR2G;TAF5;MNAT1;TAF3
Interleukin-1 Family Signaling R-HSA-446652	25/152	0.000130902617997227	0.000930025406399144	0	0	2.4884325026382	22.249216561242	USP14;PSMD12;PSMD11;PSMD14;HMGB1;USP18;PSMA7;PSMB6;IL1RL1;PSMD7;PSMB3;PSMD3;PSMB1;BTRC;RPS27A;MAP2K4;MAP3K3;PSMB8;NFKBIA;PSMA3;PSMC5;PELI1;PSME2;PTPN9;PTPN2
Hedgehog On State R-HSA-5632684	17/85	0.000139526169213766	0.00098613026887021	0	0	3.15311004784689	27.9909725996181	PSMD12;PSMD11;PSMD14;SMURF2;PSMA7;PSMB8;PSMB6;PSMA3;PSMC5;PSMD7;KIF3A;PSMB3;PSMD3;PSMB1;NUMB;PSME2;RPS27A
IRE1alpha Activates Chaperones R-HSA-381070	12/48	0.000146858862597279	0.0010325775986762	0	0	4.19709355131698	37.0437094851551	DNAJC3;ERN1;MYDGF;SERP1;HSPA5;DNAJB11;SRPRB;HDGF;HYOU1;KDELR3;PDIA6;PDIA5
Late Phase Of HIV Life Cycle R-HSA-162599	23/136	0.000156318275897873	0.00109342216697636	0	0	2.57141902685236	22.5349299525348	GTF2A1;RNGTT;TAF15;CCNT1;TAF12;CCNH;VTA1;NEDD4L;VPS37A;GTF2F1;CDK7;POLR2C;CHMP2B;POLR2D;MVB12A;TAF7;NUP54;POLR2G;TAF5;MNAT1;RPS27A;TAF3;NUP37
Downstream Signaling Events Of B Cell Receptor (BCR) R-HSA-1168372	16/79	0.000186266957595584	0.00129622698183183	0	0	3.2018388411831	27.4984474778076	PSMD12;PSMD11;PSMD14;PSMA7;PSMB8;PSMB6;NFKBIA;PSMA3;PSMC5;PSMD7;PSMB3;PSMD3;PSMB1;PSME2;BTRC;RPS27A
Antigen processing-Cross Presentation R-HSA-1236975	19/104	0.00020414756468164	0.00141340941465809	0	0	2.82050972339655	23.9649332137224	PDIA3;PSMD12;PSMD11;PSMD14;CYBA;HMGB1;PSMA7;PSMB8;PSMB6;PSMA3;PSMC5;PSMD7;PSMB3;PSMD3;PSMB1;BTK;PSME2;CALR;RPS27A
Host Interactions Of HIV Factors R-HSA-162909	22/130	0.000213082776040201	0.00146778338622615	0	0	2.57242290301275	21.7468255187589	PSMD12;PSMD11;CCNT1;CUL5;PSMD14;PSIP1;PSMA7;PSMB8;PSMB6;PSMA3;PSMC5;PSMD7;PACS1;PSMB3;PSMD3;PSMB1;PSME2;NUP54;PKN2;BTRC;RPS27A;NUP37
ATF6 (ATF6-alpha) Activates Chaperone Genes R-HSA-381183	5/9	0.000215721794871065	0.00147845694767694	0	0	15.6915254237288	132.460340871067	HSPA5;NFYB;DDIT3;CALR;HSP90B1
HDR Thru Homologous Recombination (HRR) Or Single Strand Annealing (SSA) R-HSA-5693567	20/114	0.000247830303461756	0.0016899785014955	0	0	2.685222967065	22.2947787757079	TIPIN;BLM;RFC4;RAD51AP1;RAD51B;POLE4;POLD4;BRIP1;WRN;RAD50;PPP4R2;NSD2;RAD17;CLSPN;POLK;TOPBP1;RPS27A;POLE;SLC19A1;RHNO1
Metabolism Of Polyamines R-HSA-351202	13/58	0.000257190041265283	0.00174503442998494	0	0	3.63818829054003	30.072155803275	PSMD12;PSMD11;PSMD14;PSMA7;PSMB8;PSMB6;PSMA3;PSMC5;PSMD7;PSMB3;PSMD3;PSMB1;PSME2
Transport Of Mature mRNA Derived From An Intron-Containing Transcript R-HSA-159236	15/74	0.000290095643997096	0.001958506412458	0	0	3.2037369121305	26.0953978938464	FYTTD1;CHTOP;NXT1;EIF4A3;UPF3B;THOC2;MAGOHB;THOC7;SRRM1;NUP54;SRSF4;RNPS1;SLU7;SRSF11;NUP37
Global Genome Nucleotide Excision Repair (GG-NER) R-HSA-5696399	16/82	0.000292127142252079	0.00196245807938649	0	0	3.05580394104984	24.8691147047994	RFC4;CCNH;PARP2;GPS1;ACTL6A;USP45;INO80;POLE4;POLD4;CDK7;LRIG3;POLK;RPS27A;MNAT1;POLE;SLC19A1
DNA Strand Elongation R-HSA-69190	9/31	0.000293933371035255	0.00196486494825045	0	0	5.14436685000927	41.834801181386	POLD4;FEN1;CDC45;RFC4;MCM8;MCM3;MCM4;MCM6;SLC19A1
Gap-filling DNA Repair Synthesis And Ligation In GG-NER R-HSA-5696397	8/25	0.000304913617005553	0.002018379406227	0	0	5.91528132992327	47.887053793996	POLE4;POLD4;RFC4;LRIG3;POLK;RPS27A;POLE;SLC19A1
Resolution Of AP Sites Via Multiple-Nucleotide Patch Replacement Pathway R-HSA-110373	8/25	0.000304913617005553	0.002018379406227	0	0	5.91528132992327	47.887053793996	POLE4;POLD4;FEN1;RFC4;POLG2;PARP2;POLE;SLC19A1
TCF Dependent Signaling In Response To WNT R-HSA-201681	29/198	0.000318281048357013	0.002096637779711	0	0	2.1702192733842	17.4758551269794	PSMD12;PSMD11;PSMD14;USP34;CBY1;PSMA7;LRP6;PPP2CA;PSMB6;PSMD7;TNKS2;PSMB3;MYC;PSMD3;PSMB1;EP300;BTRC;RPS27A;FZD2;SMURF2;RYK;CSNK2A2;CTNNBIP1;PPP2R5A;CSNK1E;PSMB8;PSMA3;PSMC5;PSME2
Protein Ubiquitination R-HSA-8852135	15/76	0.000392942671627758	0.00257595751400419	0	0	3.09836065573771	24.2968696878073	PRKDC;UBE2E1;DERL1;UBE2G1;UBE2A;UBE2G2;PEX13;CDC34;SELENOS;UBE2T;PEX5;WAC;RPS27A;UBE2K;RAD18
Folding Of Actin By CCT/TriC R-HSA-390450	5/10	0.0004051210274905	0.002643025164926	0	0	12.5525423728814	98.0519843125703	CCT6A;CCT2;CCT7;CCT5;CCT4
Downstream TCR Signaling R-HSA-202424	17/94	0.000488757004237301	0.00317341270215319	0	0	2.78320654055446	21.2181789492916	PSMD12;PSMD11;PSMD14;PSMA7;PSMB8;PSMB6;NFKBIA;PSMA3;PSMC5;PSMD7;CDC34;PSMB3;PSMD3;PSMB1;PSME2;BTRC;RPS27A
TP53 Regulates Transcription Of DNA Repair Genes R-HSA-6796648	13/62	0.000513473645363826	0.0033180177940891	0	0	3.34046993030341	25.3017609891891	JUN;CCNT1;CCNH;FOS;GTF2F1;CDK7;POLR2C;POLR2D;PMS2;POLR2G;CDK12;CDK13;MNAT1
Transcriptional Regulation By RUNX1 R-HSA-8878171	29/204	0.000526018840394577	0.00338297424841441	0	0	2.09512651373437	15.8185687410275	PSMD12;PSMD11;KMT2A;PSMD14;CCNH;PSMA7;PSMB6;PSMD7;SIN3B;PSMB3;PSMD3;PSMB1;SCMH1;EP300;RPS27A;YAF2;PCGF5;CSNK2A2;ACTL6A;PHC3;PSMB8;RUNX1;TNRC6C;PSMA3;PSMC5;CDK7;AGO3;PSME2;MNAT1
RNA Pol II CTD Phosphorylation And Interaction With CE R-HSA-77075	8/27	0.000547863663037791	0.00350268703521364	0	0	5.29204805491991	39.7405506827676	CDK7;RNGTT;CCNH;POLR2C;POLR2D;POLR2G;GTF2F1;MNAT1
PCNA-Dependent Long Patch Base Excision Repair R-HSA-5651801	7/21	0.000552376400738427	0.00350268703521364	0	0	6.28173794976239	47.1210806417316	POLE4;POLD4;FEN1;RFC4;POLG2;POLE;SLC19A1
Signaling By WNT R-HSA-195721	38/294	0.000554158842863056	0.00350268703521364	0	0	1.88007108183079	14.0968842573813	PSMD12;PSMD11;PSMD14;USP34;CBY1;PSMA7;LRP6;SNX3;PPP2CA;PSMB6;GNG10;PSMD7;TNKS2;PSMB3;MYC;PSMD3;PSMB1;EP300;PRKG2;BTRC;RPS27A;TMED5;ZRANB1;FZD2;SMURF2;RYK;CSNK2A2;CTNNBIP1;PPP2R5A;PRKCA;CSNK1E;PSMB8;TNRC6C;PSMA3;PSMC5;AGO3;PSME2;PLCB1
UCH Proteinases R-HSA-5689603	17/95	0.000554957783766347	0.00350268703521364	0	0	2.74737543158596	20.5960255209315	PSMD12;USP15;PSMD11;PSMD14;ACTL6A;INO80;PSMA7;PSMB8;PSMB6;PSMA3;PSMC5;PSMD7;PSMB3;PSMD3;PSMB1;PSME2;RPS27A
Vesicle-mediated Transport R-HSA-5653656	70/637	0.000564875482387143	0.00354877791481182	0	0	1.57192890289817	11.7563073029162	SCARB2;SYS1;KDELR1;DENND1A;WASL;CLINT1;GOLGA4;CAPZB;YWHAQ;KIF5B;TMED3;TMED2;KIF1B;TMED7;SBF2;ACTR3;TMED9;VPS37A;TRAPPC6A;RABEP1;KIF2A;COL4A1;TRAPPC6B;C1D;KDELR3;KIF20B;ARF5;HBEGF;PAFAH1B1;DCTN6;COPB2;SEC23A;RALA;LMAN2L;SAR1B;STX16;GPS1;COPB1;NAPG;AGPAT3;HSP90B1;ARFRP1;LMAN1;KIF3A;LMAN2;FCHO2;VTI1A;MVB12A;AP4S1;SNX9;RPS27A;TXNDC5;ANKRD28;TOR1A;DENND4A;VTA1;RAB3IP;SURF4;M6PR;ARCN1;CENPE;CNIH1;ARPC2…
Transcriptional Regulation By E2F6 R-HSA-8953750	9/34	0.000624974706215109	0.00390825196467237	0	0	4.5263086335826	33.3941970264726	SUZ12;PCGF6;TFDP2;EED;MGA;CDC7;YAF2;PHC3;EZH2
Defective Homologous Recombination Repair (HRR) Due To BRCA2 Loss Of Function R-HSA-9701190	10/41	0.000641291257876107	0.00399189099512787	0	0	4.05727452271231	29.829191122425	RAD51AP1;RAD51B;BLM;BRIP1;WRN;RAD50;RFC4;RAD17;TOPBP1;RHNO1
Unwinding Of DNA R-HSA-176974	5/11	0.000697495500451345	0.00432192417402957	0	0	10.4598870056497	76.0226103757955	CDC45;MCM8;MCM3;MCM4;MCM6
Regulation Of RUNX2 Expression And Activity R-HSA-8939902	14/72	0.000710273911432703	0.00438109862642808	0	0	3.03979865456085	22.0381142833737	PSMD12;PSMD11;PSMD14;PSMA7;PSMB8;PSMB6;PSMA3;PSMC5;PSMD7;PSMB3;PSMD3;PSMB1;PSME2;RPS27A
Regulation Of TP53 Activity Thru Phosphorylation R-HSA-6804756	16/90	0.000858716470247112	0.00527275226301055	0	0	2.72426524885541	19.2335081502642	BLM;RFC4;TAF15;TAF12;CSNK2A2;BRIP1;WRN;RAD50;RAD17;TAF7;MDM4;TOPBP1;TAF5;RPS27A;TAF3;RHNO1
CLEC7A (Dectin-1) Signaling R-HSA-5607764	17/99	0.000902444516938398	0.00551629373642075	0	0	2.61279029058233	18.3167137973853	PSMD12;PSMD11;PSMD14;PSMA7;PSMB8;NFKBIA;PSMB6;PSMA3;PSMC5;PSMD7;CDC34;PSMB3;PSMD3;PSMB1;PSME2;BTRC;RPS27A
mRNA Capping R-HSA-72086	8/29	0.000927445711199709	0.00564369430537222	0	0	4.78752587991718	33.4316584961724	CDK7;RNGTT;CCNH;POLR2C;POLR2D;POLR2G;GTF2F1;MNAT1
Homologous DNA Pairing And Strand Exchange R-HSA-5693579	10/43	0.00095784364745709	0.00580265102499675	0	0	3.81096681096681	26.4893671969411	RAD51AP1;RAD51B;BLM;BRIP1;WRN;RAD50;RFC4;RAD17;TOPBP1;RHNO1
KSRP (KHSRP) Binds And Destabilizes mRNA R-HSA-450604	6/17	0.00098701462375853	0.00595279486417922	0	0	6.8492660663624	47.4025766337612	EXOSC4;DIS3;EXOSC8;EXOSC3;EXOSC2;EXOSC1
RHO GTPase Cycle R-HSA-9012999	51/441	0.00100587393384776	0.00603969437270538	0	0	1.65909457931851	11.4509024371733	TRIO;FAF2;BRK1;ARHGAP39;MSI2;WASL;SLK;BAIAP2L1;CAPZB;C1QBP;ARHGDIB;CCT2;RALGAPA1;TMOD3;CYBA;RHOD;SRRM1;DHDDS;TIAM2;ARHGAP10;KCTD13;PHIP;SOS2;TMEM87A;ROCK1;ROCK2;GPS1;RASAL2;GNA13;LMAN1;SAMM50;ARL13B;DDRGK1;TRA2B;EMC3;CCT7;TXNL1;BAIAP2;HSPE1;KTN1;CCT6A;ARHGAP33;SLC4A7;NSFL1C;CCDC88A;DIAPH2;FAM135A;DIAPH3;PKN2;HNRNPC;CDC42SE2
Signaling By B Cell Receptor (BCR) R-HSA-983705	18/109	0.00103698433144729	0.00619906492411442	0	0	2.49336299815096	17.1329903986149	PSMD12;PSMD11;PSMD14;TRPC1;PSMA7;PSMB8;NFKBIA;PSMB6;PSMA3;PSMC5;PSMD7;PSMB3;PSMD3;PSMB1;BTK;PSME2;BTRC;RPS27A
Diseases Of DNA Repair R-HSA-9675135	11/51	0.00106107215611218	0.00628766338796608	0	0	3.45949625595643	23.6922750538012	RAD51B;RAD51AP1;BLM;BRIP1;WRN;RAD50;RFC4;PMS2;RAD17;TOPBP1;RHNO1
Transcriptional Activity Of SMAD2/SMAD3:SMAD4 Heterotrimer R-HSA-2173793	11/51	0.00106107215611218	0.00628766338796608	0	0	3.45949625595643	23.6922750538012	NCOR1;SNW1;CCNT1;TFDP2;SMURF2;MYC;EP300;NEDD4L;CCNC;YBX1;RPS27A
Class I MHC Mediated Antigen Processing And Presentation R-HSA-983169	45/378	0.00107769620161649	0.00635840758953731	0	0	1.71268481024579	11.7026548431188	PSMD12;SEC23A;PSMD11;CUL5;PSMD14;SAR1B;NEDD4L;UBE3A;UBR2;HMGB1;PSMA7;DCAF1;PSMB6;FBXL20;UFL1;PSMD7;BTBD1;PSMB3;RNF138;CDC26;PSMD3;PSMB1;BTRC;RPS27A;FBXO9;PDIA3;UBE2F;HSPA5;SMURF2;UBE2E1;UBE2G1;CYBA;UBE2G2;UBE2A;UBAC1;PSMB8;FBXL12;PSMA3;PSMC5;CDC34;BTK;RLIM;PSME2;CALR;UBE2K
HDR Thru MMEJ (alt-NHEJ) R-HSA-5685939	5/12	0.00112303957370498	0.00659724979011974	0	0	8.96513317191283	60.8886416742519	FEN1;RAD50;PARP2;LRIG3;POLK
Autophagy R-HSA-9612973	20/128	0.00114696191169282	0.00670873842313429	0	0	2.33536276002029	15.8118973607474	UVRAG;MTERF3;WDR45B;CSNK2A2;VPS37A;AMBRA1;TOMM20;EEF1A1;MAP1LC3A;ARL13B;RRAGB;LAMP2;CHMP2B;PEX5;MVB12A;SLC38A9;PGAM5;RPS27A;LAMTOR3;ATG5
Synthesis Of Active Ubiquitin: Roles Of E1 And E2 Enzymes R-HSA-8866652	8/30	0.00118355751475792	0.00689307960311801	0	0	4.56966403162055	30.7960193675174	CDC34;UBE2T;UBE2E1;UBE2G1;UBE2A;UBE2G2;RPS27A;UBE2K
Membrane Trafficking R-HSA-199991	65/599	0.00120516669798234	0.00698893679129076	0	0	1.54721350961475	10.3990345590052	SCARB2;SYS1;KDELR1;DENND1A;WASL;CLINT1;GOLGA4;CAPZB;YWHAQ;KIF5B;TMED3;TMED2;KIF1B;TMED7;SBF2;ACTR3;TMED9;VPS37A;TRAPPC6A;RABEP1;KIF2A;TRAPPC6B;KDELR3;KIF20B;ARF5;HBEGF;PAFAH1B1;DCTN6;COPB2;SEC23A;RALA;LMAN2L;SAR1B;STX16;GPS1;COPB1;NAPG;AGPAT3;ARFRP1;LMAN1;KIF3A;LMAN2;FCHO2;VTI1A;MVB12A;AP4S1;SNX9;RPS27A;TXNDC5;ANKRD28;TOR1A;DENND4A;VTA1;RAB3IP;SURF4;M6PR;ARCN1;CENPE;CNIH1;ARPC2;GOLGB1;CHMP2B;YIPF…
Cooperation Of PDCL (PhLP1) And TRiC/CCT In G-protein Beta Folding R-HSA-6814122	9/37	0.00121208503932858	0.0069991463760378	0	0	4.04069146353307	27.1349129098665	CCT6A;CCT2;GNG10;GNA11;GNAQ;CSNK2A2;CCT7;CCT5;CCT4
Oxidative Stress Induced Senescence R-HSA-2559580	16/93	0.00123567726031564	0.00710514424681495	0	0	2.61769924065006	17.5284703064952	MAP2K3;SUZ12;MAP2K4;JUN;EED;FOS;PHC3;TXN2;TNRC6C;TFDP2;AGO3;SCMH1;MAPKAPK2;MDM4;RPS27A;EZH2
Cytokine Signaling In Immune System R-HSA-1280215	74/702	0.00128169066080607	0.00733862542917232	0	0	1.49949715051961	9.98601410178327	EIF4A2;RPLP0;EIF4A3;IFI35;HMGB1;GHR;PSMD7;MYC;PSMD3;KPNA4;TIMP1;BTRC;MEF2A;IFNAR2;MAP2K3;MAP2K4;IL11;TNFRSF12A;GSTO1;IL15;UBE2E1;TALDO1;PRKCA;FOS;GAB2;MID1;GNL3;PSMA3;ZEB1;IFI27;MAPKAPK2;IRF2;PELI1;FSCN1;IRF7;PSME2;SNRPA1;NUP54;SOS2;CD44;IRF9;USP14;PSMD12;RALA;PSMD11;CUL5;PSMD14;USP18;PSMA7;HSP90B1;PSMB6;SOCS2;PPP2CA;IL1RL1;PSMB3;PSMB1;RPS27A;EIF4E;EGR1;MAP3K3;JUN;EIF2AK2;ISG15;PSMB8;BST2;NFKBIA;…
MAPK Family Signaling Cascades R-HSA-5683057	39/318	0.00129786286001137	0.00739999958418245	0	0	1.76947758799519	11.7617817968242	PSMD12;PSMD11;PSMD14;PDGFA;PEBP1;ARL2;RASAL2;PSMA7;PPP2CA;PSMB6;PPP1CC;DUSP12;PSMD7;PSMB3;MYC;PSMD3;PSMB1;IGF2BP1;PRKG2;RCE1;RPS27A;GOLGA7;PDGFRA;JUN;PPP2R5A;PRKCA;BRAF;PSMB8;TNRC6C;PSMA3;PSMC5;AGO3;PTPRA;NF1;PSME2;PKN2;LAMTOR3;HBEGF;FGFR1
mTORC1-mediated Signaling R-HSA-166208	7/24	0.00135101525980038	0.007670827228239	0	0	5.17235733397229	34.1732421089106	RPS6KB1;RRAGB;RPS6;SLC38A9;EIF4E;LAMTOR3;EIF4B
XBP1(S) Activates Chaperone Genes R-HSA-381038	10/46	0.00166275938914569	0.00940151871279458	0	0	3.49281934996221	22.3515177421949	DNAJC3;MYDGF;SERP1;DNAJB11;SRPRB;HDGF;HYOU1;KDELR3;PDIA6;PDIA5
Translesion Synthesis By Y Family DNA Polymerases Bypasses Lesions On DNA Template R-HSA-110313	9/39	0.00180605378621421	0.0101693567962352	0	0	3.77090414683889	23.8193347740331	POLE4;POLD4;RFC4;UFD1;ISG15;POLK;RPS27A;POLE;SLC19A1
Termination Of Translesion DNA Synthesis R-HSA-5656169	8/32	0.00186321855002511	0.0104478825305127	0	0	4.18840579710145	26.3260147291929	POLE4;POLD4;RFC4;ISG15;POLK;RPS27A;POLE;SLC19A1
Toll Like Receptor 9 (TLR9) Cascade R-HSA-168138	17/106	0.00195658726230405	0.010926291831056	0	0	2.40637600129025	15.0074927118564	MAP2K3;MEF2A;MAP2K4;USP14;JUN;HMGB1;FOS;RBSN;USP18;NFKBIA;EEA1;PPP2CA;MAPKAPK2;IRF7;PELI1;BTRC;RPS27A
COPI-mediated Anterograde Transport R-HSA-6807878	14/80	0.00206101772210258	0.0114155144852784	0	0	2.67018066063087	16.5138801657974	DCTN6;COPB2;TMED9;KDELR1;COPB1;NAPG;ARCN1;CAPZB;GOLGB1;TMED3;TMED2;KDELR3;TMED7;ARF5
RNA Polymerase II Pre-transcription Events R-HSA-674695	14/80	0.00206101772210258	0.0114155144852784	0	0	2.67018066063087	16.5138801657974	GTF2A1;TAF15;CCNT1;TAF12;CCNH;GTF2F1;CDK7;POLR2C;POLR2D;TAF7;POLR2G;TAF5;MNAT1;TAF3
TCR Signaling R-HSA-202403	18/116	0.00213990321996446	0.0118042628841129	0	0	2.31438621960412	14.2265197684634	PSMD12;PSMD11;PSMD14;PSMA7;PSMB8;NFKBIA;PSMB6;PSMA3;PSMC5;PSMD7;CDC34;PSMB3;PSMD3;PSMB1;PSME2;PKN2;BTRC;RPS27A
Presynaptic Phase Of Homologous DNA Pairing And Strand Exchange R-HSA-5693616	9/40	0.00217974732043	0.0119753729304596	0	0	3.64906471349313	22.363462110222	RAD51B;BLM;BRIP1;WRN;RAD50;RFC4;RAD17;TOPBP1;RHNO1
Transport To Golgi And Subsequent Modification R-HSA-948021	23/164	0.0022598548106925	0.0123654152343134	0	0	2.05764784337778	12.5361262965915	ANKRD28;DCTN6;COPB2;TMED9;SEC23A;LMAN2L;KDELR1;SAR1B;COPB1;NAPG;ARCN1;LMAN1;TRAPPC6A;CNIH1;CAPZB;TRAPPC6B;GOLGB1;LMAN2;TMED3;TMED2;KDELR3;TMED7;ARF5
Antigen Processing: Ubiquitination And Proteasome Degradation R-HSA-983168	37/307	0.00230823671992808	0.0125794266222586	0	0	1.73314339981007	10.5223839044728	PSMD12;PSMD11;CUL5;PSMD14;NEDD4L;UBE3A;UBR2;PSMA7;DCAF1;PSMB6;FBXL20;UFL1;PSMD7;BTBD1;PSMB3;RNF138;CDC26;PSMD3;PSMB1;BTRC;RPS27A;FBXO9;UBE2F;SMURF2;UBE2E1;UBE2G1;UBE2G2;UBE2A;UBAC1;PSMB8;FBXL12;PSMA3;PSMC5;CDC34;RLIM;PSME2;UBE2K
TP53 Regulates Metabolic Genes R-HSA-5628897	14/81	0.0023255179518251	0.0126043948449298	0	0	2.63018468367575	15.9489467352878	SURF1;COX18;TXNRD1;TXN2;TNRC6C;COX7A2L;YWHAQ;RRM2B;SCO1;AGO3;RRAGB;COX14;SLC38A9;LAMTOR3
DNA Damage Bypass R-HSA-73893	10/48	0.00233139506711672	0.0126043948449298	0	0	3.30862871464375	20.054553011181	POLE4;POLD4;RFC4;UFD1;ISG15;POLK;RPS27A;POLE;SLC19A1;RAD18
Respiratory Electron Transport R-HSA-611105	15/90	0.00239382554796202	0.0128905605896209	0	0	2.51808873720137	15.1963194051909	NDUFA9;NDUFB9;NDUFB8;SURF1;NDUFB5;COX18;SDHD;COX7A2L;NDUFS7;SCO1;NDUFAF6;NDUFAF4;NDUFAF5;COX14;UQCRC2
MTOR Signaling R-HSA-165159	9/41	0.00261243933830353	0.0140121746327189	0	0	3.53484024473148	21.0233594271747	RPS6KB1;CAB39L;STRADA;RRAGB;RPS6;SLC38A9;EIF4E;LAMTOR3;EIF4B
Mitochondrial Protein Import R-HSA-1268020	12/65	0.00264335598354001	0.0141221813766291	0	0	2.84823402395764	16.906279680696	CHCHD4;DNAJC19;NDUFB8;CHCHD3;SAMM50;TIMM9;CHCHD7;TIMM13;TIMM22;TOMM20;HSPD1;TIMM50
Disorders Of Transmembrane Transporters R-HSA-5619115	24/176	0.00267988111430939	0.0142213218548209	0	0	1.9919028340081	11.7960144134478	SLC35A1;PSMD12;PSMD11;PSMD14;SEL1L;ERLIN1;DERL1;SLC1A3;DERL2;PSMA7;PSMB8;PSMB6;ERLEC1;PSMA3;PSMC5;PSMD7;PSMB3;PSMD3;PSMB1;SLC17A5;PSME2;NUP54;RPS27A;NUP37
TNFR2 Non-Canonical NF-kB Pathway R-HSA-5668541	16/100	0.00268287280385715	0.0142213218548209	0	0	2.39864689045017	14.2020694985792	PSMD12;PSMD11;PSMD14;TNFRSF12A;PSMA7;PSMB8;PSMB6;PSMA3;PSMC5;PSMD7;PSMB3;PSMD3;PSMB1;PSME2;BTRC;RPS27A
Cytoprotection By HMOX1 R-HSA-9707564	11/57	0.00273401763831043	0.0144360386583162	0	0	3.00728090685767	17.7489210568512	NCOA1;COX7A2L;BRIP1;SURF1;NCOR1;SIN3B;SCO1;COX18;COX14;TBL1X;BLVRA
Small Interfering RNA (siRNA) Biogenesis R-HSA-426486	4/9	0.00278097516045103	0.0146270670260932	0	0	10.0352303523035	59.0568653463423	AGO3;PRKRA;DICER1;TSN
Regulation Of TP53 Activity R-HSA-5633007	22/157	0.00281015006381406	0.0147234503343463	0	0	2.05492048976274	12.0716661595143	BLM;BRD1;RFC4;TAF15;TAF12;PHF20;CSNK2A2;PPP2CA;BRIP1;WRN;RAD50;EP300;RAD17;TAF7;MDM4;RICTOR;TOPBP1;TAF5;RFFL;RPS27A;TAF3;RHNO1
Signaling By Interleukins R-HSA-449147	50/453	0.00297865423439496	0.0155462838310537	0	0	1.57186485970605	9.14241193014372	RPLP0;HMGB1;PSMD7;MYC;PSMD3;TIMP1;BTRC;MEF2A;MAP2K3;MAP2K4;IL11;GSTO1;IL15;TALDO1;PRKCA;FOS;GAB2;PSMA3;ZEB1;MAPKAPK2;PELI1;FSCN1;PSME2;SNRPA1;SOS2;USP14;PSMD12;RALA;PSMD11;PSMD14;USP18;PSMA7;HSP90B1;PSMB6;SOCS2;PPP2CA;IL1RL1;PSMB3;PSMB1;RPS27A;MAP3K3;JUN;PSMB8;NFKBIA;PSMC5;CLCF1;PTPN9;PKN2;PTPN2;CRLF2
Programmed Cell Death R-HSA-5357801	27/208	0.00307998482313188	0.0160135609386589	0	0	1.88276113812915	10.8876887400696	PSMD12;PSMD11;PSMD14;ROCK1;HMGB1;PSMA7;PSMB6;PSMD7;YWHAQ;PSMB3;C1QBP;PSMD3;PSMB1;CLSPN;RPS27A;PSMB8;GNL3;ARHGAP10;PSMA3;PSMC5;TFDP2;CHMP2B;IRF2;GAS2;PELI1;PSME2;PKN2
Impaired BRCA2 Binding To RAD51 R-HSA-9709570	8/35	0.003420182624775	0.0176471019841052	0	0	3.72242351046699	21.1361489896939	BLM;BRIP1;WRN;RAD50;RFC4;RAD17;TOPBP1;RHNO1
RUNX1 Interacts With Co-Factors Whose Precise Effect On RUNX1 Targets Is Not Known R-HSA-8939243	8/35	0.003420182624775	0.0176471019841052	0	0	3.72242351046699	21.1361489896939	PCGF5;SCMH1;ACTL6A;CSNK2A2;EP300;YAF2;PHC3;RUNX1
Mitophagy R-HSA-5205647	7/28	0.00356167254738637	0.018238451497371	0	0	4.18624123104775	23.6000397122974	MAP1LC3A;MTERF3;CSNK2A2;PGAM5;RPS27A;TOMM20;ATG5
Prefoldin Mediated Transfer Of Substrate To CCT/TriC R-HSA-389957	7/28	0.00356167254738637	0.018238451497371	0	0	4.18624123104775	23.6000397122974	CCT6A;CCT2;VBP1;CCT7;PFDN5;CCT5;CCT4
C-type Lectin Receptors (CLRs) R-HSA-5621481	20/141	0.0037026701137008	0.0188891855048571	0	0	2.08298426355712	11.6620062194343	PSMD12;PSMD11;PSMD14;PRKCA;PSMA7;PSMB8;NFKBIA;PSMB6;PSMA3;PSMC5;PSMD7;CDC34;PSMB3;PSMD3;PSMB1;EP300;PSME2;PKN2;BTRC;RPS27A
Gene Expression (Transcription) R-HSA-74160	134/1449	0.00386149851207879	0.0196256684677562	0	0	1.30253278267109	7.23778385521541	CCNT1;CCNH;EIF4A3;CCNC;ARID4B;RORB;TXN2;PSMD7;CDC26;MYC;PSMD3;SCMH1;PAPOLA;EP300;CSNK2A2;UBE2E1;PRKCA;DICER1;THOC2;CDC25C;GTF2F1;THOC7;SAP30;RUNX1;SRRM1;COX7A2L;SCO1;RRAGB;DDIT3;PSME2;SRSF4;RHNO1;BLM;PSMD12;PSMD11;KMT2A;PSMD14;COX18;NEDD4L;ATXN3;BRIP1;SLC38A9;COX14;NRBF2;JUN;SURF1;CHTOP;SMURF2;GADD45A;SMARCA5;UPF3B;CDC7;MAGOHB;PHC3;CNOT4;CDK7;SNW1;AGO3;RAD17;MDM4;RNPS1;CDK12;MNAT1;CDK13;EZH2;INTS…
Formation Of TC-NER Pre-Incision Complex R-HSA-6781823	10/52	0.00430897276142684	0.0217762804585897	0	0	2.99287333981212	16.3023479097734	CDK7;CCNH;GPS1;POLR2C;POLR2D;EP300;PPIE;POLR2G;RPS27A;MNAT1
Mitochondrial Calcium Ion Transport R-HSA-8949215	6/22	0.00432138318716545	0.0217762804585897	0	0	4.70759837177748	25.6290117068003	STOML2;VDAC2;MICU3;MICU2;SLC8B1;PARL
Acetylcholine Regulates Insulin Secretion R-HSA-399997	4/10	0.00436488451343876	0.0217762804585897	0	0	8.36224028906956	45.4417813538204	GNA11;GNAQ;PRKCA;PLCB1
Competing Endogenous RNAs (ceRNAs) Regulate PTEN Translation R-HSA-8948700	4/10	0.00436488451343876	0.0217762804585897	0	0	8.36224028906956	45.4417813538204	TNRC6C;CNOT6L;AGO3;VAPA
Receptor Mediated Mitophagy R-HSA-8934903	4/10	0.00436488451343876	0.0217762804585897	0	0	8.36224028906956	45.4417813538204	MAP1LC3A;CSNK2A2;PGAM5;ATG5
Regulation Of PTEN Gene Transcription R-HSA-8943724	11/61	0.00472540893014334	0.0234885711289543	0	0	2.76609938733833	14.8119122514755	SUZ12;EGR1;JUN;EED;RRAGB;SCMH1;SLC38A9;PHC3;LAMTOR3;RCOR1;EZH2
RNA Polymerase II Transcription R-HSA-73857	122/1312	0.00479915813622689	0.0236856890024598	0	0	1.30831301592802	6.98549500284166	CCNT1;CCNH;EIF4A3;CCNC;RORB;TXN2;PSMD7;CDC26;MYC;PSMD3;SCMH1;PAPOLA;EP300;CSNK2A2;UBE2E1;PRKCA;THOC2;CDC25C;GTF2F1;THOC7;RUNX1;SRRM1;COX7A2L;SCO1;RRAGB;DDIT3;PSME2;SRSF4;RHNO1;BLM;PSMD12;PSMD11;KMT2A;PSMD14;COX18;NEDD4L;ATXN3;BRIP1;SLC38A9;COX14;NRBF2;JUN;SURF1;CHTOP;SMURF2;GADD45A;UPF3B;CDC7;MAGOHB;PHC3;CNOT4;CDK7;SNW1;AGO3;RAD17;MDM4;RNPS1;CDK12;MNAT1;CDK13;EZH2;INTS11;THRA;PHF20;CITED2;YBX1;ME…
Protein Localization R-HSA-9609507	22/164	0.00479997382142699	0.0236856890024598	0	0	1.9528777603895	10.4266971686197	DNAJC19;ATAD1;PECR;PRNP;NDUFB8;TIMM9;TIMM13;TIMM22;TOMM20;PEX13;TIMM50;HSPD1;CHCHD4;HMGCL;CHCHD3;SERP1;SAMM50;VAPA;CHCHD7;PEX5;NUDT19;RPS27A
HDR Thru Single Strand Annealing (SSA) R-HSA-5685938	8/37	0.0049185366108328	0.0241828050032613	0	0	3.46532983508246	18.4173417444699	BLM;BRIP1;WRN;RAD50;RFC4;RAD17;TOPBP1;RHNO1
Cellular Senescence R-HSA-2559583	22/165	0.00516203801677527	0.025288395627307	0	0	1.93911575393057	10.2122053826155	MAP2K3;SUZ12;MAP2K4;JUN;EED;UBE2E1;FOS;TERF1;PHC3;TXN2;TNRC6C;RAD50;AGO3;TFDP2;CDC26;SCMH1;MAPKAPK2;UBN1;MDM4;RPS27A;ASF1A;EZH2
Recognition Of DNA Damage By PCNA-containing Replication Complex R-HSA-110314	7/30	0.00537870855184526	0.0262550629671008	0	0	3.82180701909738	19.9701148921453	POLE4;POLD4;RFC4;RPS27A;POLE;SLC19A1;RAD18
Processing Of DNA Double-Strand Break Ends R-HSA-5693607	13/80	0.00565260615485213	0.0274931417639223	0	0	2.44064951317034	12.6319197655612	TIPIN;BLM;RFC4;BRIP1;WRN;RAD50;PPP4R2;NSD2;RAD17;TOPBP1;CLSPN;RPS27A;RHNO1
RAF/MAP Kinase Cascade R-HSA-5673001	32/271	0.00593402297359956	0.0287588184827665	0	0	1.69037656903766	8.66665006603687	PSMD12;PSMD11;PSMD14;PDGFA;PEBP1;ARL2;RASAL2;PSMA7;PPP2CA;PSMB6;PPP1CC;DUSP12;PSMD7;PSMB3;PSMD3;PSMB1;PRKG2;RCE1;RPS27A;GOLGA7;PDGFRA;PPP2R5A;BRAF;PSMB8;PSMA3;PSMC5;PTPRA;NF1;PSME2;LAMTOR3;HBEGF;FGFR1
Chromosome Maintenance R-HSA-73886	17/118	0.00607320428781104	0.0293286057599985	0	0	2.11908935254428	10.8155542934918	ANKRD28;BLM;FEN1;RFC4;SMARCA5;KNL1;TERF1;POLD4;WRN;MIS18A;POLR2C;POLR2D;CENPK;GAR1;POLR2G;CENPQ;SLC19A1
Base Excision Repair R-HSA-73884	12/72	0.00626022752572527	0.0300181228000325	0	0	2.5149863760218	12.7598808308675	POLE4;POLD4;FEN1;RFC4;POLG2;PARP2;PNKP;LRIG3;TERF1;POLE;SLC19A1;UNG
Interferon Alpha/Beta Signaling R-HSA-909733	12/72	0.00626022752572527	0.0300181228000325	0	0	2.5149863760218	12.7598808308675	IFNAR2;BST2;EGR1;IFI27;IRF2;IRF7;ISG15;IFI35;XAF1;USP18;IRF9;PSMB8
Apoptosis R-HSA-109581	23/178	0.00632342341015457	0.0302143858013371	0	0	1.8703699603693	9.47060807959703	PSMD12;PSMD11;PSMD14;ROCK1;HMGB1;PSMA7;PSMB8;PSMB6;ARHGAP10;PSMA3;PSMC5;PSMD7;YWHAQ;TFDP2;PSMB3;C1QBP;PSMD3;PSMB1;GAS2;PSME2;PKN2;CLSPN;RPS27A
Protein Methylation R-HSA-8876725	5/17	0.00642582234855823	0.0305468872600206	0	0	5.22824858757062	26.3892222419976	EEF1A1;METTL22;VCPKMT;RPS2;EEF2
Free Fatty Acids Regulate Insulin Secretion R-HSA-400451	4/11	0.00646054284718196	0.0305468872600206	0	0	7.16724738675958	36.1375618656937	GNA11;GNAQ;ACSL3;PLCB1
Regulation Of PTEN mRNA Translation R-HSA-8943723	4/11	0.00646054284718196	0.0305468872600206	0	0	7.16724738675958	36.1375618656937	TNRC6C;CNOT6L;AGO3;VAPA
Estrogen-dependent Gene Expression R-HSA-9018519	17/119	0.00661031805311882	0.0311465333266744	0	0	2.09820004556847	10.5311251759567	NCOA1;GTF2A1;JUN;CCNT1;FOS;SMC3;GTF2F1;SMC1A;CHD1;RUNX1;TNRC6C;AGO3;MYC;POLR2C;POLR2D;EP300;POLR2G
Uptake And Function Of Diphtheria Toxin R-HSA-5336415	3/6	0.00682260588910504	0.031900409388283	0	0	12.5368991198375	62.5279571804644	TXNRD1;EEF2;HBEGF
Signaling By TGF-beta Receptor Complex R-HSA-170834	14/91	0.00684799700422622	0.031900409388283	0	0	2.28736202406052	11.3997527456724	USP15;CCNT1;SMURF2;NEDD4L;CCNC;YBX1;PPP1CC;NCOR1;SNW1;TFDP2;MYC;EP300;SRFBP1;RPS27A
Impaired BRCA2 Binding To PALB2 R-HSA-9709603	6/24	0.00686434748811985	0.031900409388283	0	0	4.18407960199005	20.8426339338749	RAD51AP1;RAD51B;BLM;BRIP1;RAD50;WRN
MicroRNA (miRNA) Biogenesis R-HSA-203927	6/24	0.00686434748811985	0.031900409388283	0	0	4.18407960199005	20.8426339338749	AGO3;PRKRA;POLR2C;POLR2D;POLR2G;DICER1
Interferon Signaling R-HSA-913531	25/200	0.00694907197336113	0.0321839271940309	0	0	1.80117820324006	8.95031954848233	EIF4A2;EIF4A3;IFI35;USP18;KPNA4;RPS27A;EIF4E;IFNAR2;EGR1;UBE2E1;EIF2AK2;ISG15;MID1;PSMB8;GNL3;BST2;IFI27;IRF2;IRF7;NUP54;XAF1;CD44;IRF9;PTPN2;NUP37
Organelle Biogenesis And Maintenance R-HSA-1852241	32/275	0.00733909452118212	0.0338746641674971	0	0	1.66218766341541	8.16888743723331	CEP57;ARL3;SAMM50;CHCHD3;ARL13B;KIF3A;TTC21B;NUDT19;CEP192;TBL1X;IFT57;CCT5;CCT4;DYNC2H1;PLK4;NCOA1;IQCB1;CCT2;RAB3IP;HAUS3;IMMT;PRKCA;CSNK1E;SIRT3;AHI1;NCOR1;POLG2;TMEM11;AKAP9;CEP83;TRIP11;PAFAH1B1
E3 Ubiquitin Ligases Ubiquitinate Target Proteins R-HSA-8866654	10/56	0.00741836748995602	0.0341244904537977	0	0	2.73203194321207	13.3973280276198	SELENOS;PRKDC;PEX5;UBE2E1;WAC;DERL1;UBE2A;RPS27A;PEX13;RAD18
Signal Transduction R-HSA-162582	213/2465	0.00752927905635736	0.0345176745928275	0	0	1.21441959510515	5.93724394730677	TRIO;CCNC;SMC3;PSMD7;BAIAP2L1;MYC;PSMD3;PDK3;BTRC;GOLGA7;MEF2A;DYNC2H1;ATP6V1G1;CSNK2A2;PRKCA;CSNK1E;KNL1;SRRM1;RUNX1;TIAM2;RRAGB;KCTD13;BTK;PSME2;SRFBP1;TMEM87A;CRABP2;CDCA8;PDGFA;NEDD4L;SKA1;MYL12B;SNX3;GNG10;RDH14;RCE1;EGR1;JUN;ZRANB1;FZD2;BRAF;PHC3;CCT6A;CCDC88A;FAM135A;SNW1;AGO3;ID3;HNRNPC;RCOR1;EZH2;CDC42SE2;AHCTF1;CAB39L;FAF2;WASL;AATF;C1QBP;RACK1;TMED2;TMED5;NDEL1;NCOA1;PSENEN;CCT2;ATP6V0…
Cargo Concentration In ER R-HSA-5694530	7/32	0.00781371940021718	0.035701068101329	0	0	3.51568228105906	17.0576481298062	LMAN1;SEC23A;CNIH1;LMAN2L;SAR1B;LMAN2;TMED2
MyD88 Dependent Cascade Initiated On Endosome R-HSA-975155	15/102	0.00796256804934917	0.0362590766542511	0	0	2.1693538896081	10.4844954008817	MAP2K3;MEF2A;MAP2K4;USP14;JUN;HMGB1;FOS;USP18;NFKBIA;PPP2CA;MAPKAPK2;IRF7;PELI1;BTRC;RPS27A
MAPK1/MAPK3 Signaling R-HSA-5684996	32/277	0.00813918217000368	0.0369393652330936	0	0	1.64843838087721	7.9307451459735	PSMD12;PSMD11;PSMD14;PDGFA;PEBP1;ARL2;RASAL2;PSMA7;PPP2CA;PSMB6;PPP1CC;DUSP12;PSMD7;PSMB3;PSMD3;PSMB1;PRKG2;RCE1;RPS27A;GOLGA7;PDGFRA;PPP2R5A;BRAF;PSMB8;PSMA3;PSMC5;PTPRA;NF1;PSME2;LAMTOR3;HBEGF;FGFR1
Cyclin A/B1/B2 Associated Events During G2/M Transition R-HSA-69273	6/25	0.00847693458552085	0.0380900669952046	0	0	3.96365064629008	18.9082243394263	PPP2CA;CDK7;CCNH;PPP2R2A;CDC25C;MNAT1
Deadenylation Of mRNA R-HSA-429947	6/25	0.00847693458552085	0.0380900669952046	0	0	3.96365064629008	18.9082243394263	EIF4A2;CNOT4;CNOT6L;EIF4A3;EIF4E;EIF4B
Defective HDR Thru Homologous Recombination (HRR) Due To BRCA1 Loss-Of-Function R-HSA-9701192	6/25	0.00847693458552085	0.0380900669952046	0	0	3.96365064629008	18.9082243394263	RAD51AP1;RAD51B;BLM;BRIP1;WRN;RAD50
COPII-mediated Vesicle Transport R-HSA-204005	11/66	0.00866417749365506	0.0387091599687275	0	0	2.5139550714772	11.9376621781367	ANKRD28;LMAN1;TRAPPC6A;SEC23A;CNIH1;LMAN2L;TRAPPC6B;SAR1B;LMAN2;TMED2;NAPG
ISG15 Antiviral Mechanism R-HSA-1169408	12/75	0.00868499344326948	0.0387091599687275	0	0	2.39483586350071	11.3662709111371	EIF4A2;EIF4A3;UBE2E1;EIF2AK2;KPNA4;NUP54;ISG15;RPS27A;USP18;EIF4E;GNL3;NUP37
Toll Like Receptor 7/8 (TLR7/8) Cascade R-HSA-168181	15/103	0.00870029019193949	0.0387091599687275	0	0	2.14458578963698	10.174770458055	MAP2K3;MEF2A;MAP2K4;USP14;JUN;HMGB1;FOS;USP18;NFKBIA;PPP2CA;MAPKAPK2;IRF7;PELI1;BTRC;RPS27A
Citric Acid (TCA) Cycle And Respiratory Electron Transport R-HSA-1428517	21/163	0.00909214794762657	0.040320407728527	0	0	1.86283292627596	8.75595575586795	NDUFA9;NDUFB9;SURF1;NDUFB8;NDUFB5;MDH2;COX18;SDHD;COX7A2L;SCO1;NDUFAF6;NDUFS7;MPC1;MPC2;NDUFAF4;NDUFAF5;IDH3B;PDK3;COX14;UQCRC2;HAGH
Disorders Of Developmental Biology R-HSA-9675151	4/12	0.00912930270751319	0.0403533021957505	0	0	6.2710027100271	29.4502965688042	MECP2;NCOR1;PRKCA;TBL1X
Cooperation Of Prefoldin And TriC/CCT In Actin And Tubulin Folding R-HSA-389958	7/33	0.00929760032835167	0.0406994956308813	0	0	3.38028095461904	15.812950727098	CCT6A;CCT2;VBP1;CCT7;PFDN5;CCT5;CCT4
Formation Of Early Elongation Complex R-HSA-113418	7/33	0.00929760032835167	0.0406994956308813	0	0	3.38028095461904	15.812950727098	CDK7;CCNH;POLR2C;POLR2D;POLR2G;GTF2F1;MNAT1
Telomere C-strand (Lagging Strand) Synthesis R-HSA-174417	7/33	0.00929760032835167	0.0406994956308813	0	0	3.38028095461904	15.812950727098	POLD4;BLM;FEN1;WRN;RFC4;TERF1;SLC19A1
Dual Incision In GG-NER R-HSA-5696400	8/41	0.00936444512734894	0.0408602959415193	0	0	3.04463109354414	14.2209700658644	POLE4;POLD4;RFC4;PARP2;POLK;RPS27A;POLE;SLC19A1
Late SARS-CoV-2 Infection Events R-HSA-9772573	10/58	0.00951134864360903	0.0413326055077113	0	0	2.61791383219955	12.1870946765503	SRPK2;TUSC3;ZDHHC20;RPN1;MOGS;RPS27A;GOLGA7;ST6GALNAC4;DDOST;SRPK1
Neddylation R-HSA-8951664	28/237	0.00953360760789509	0.0413326055077113	0	0	1.68949609184494	7.86111056508298	PSMD12;PSMD11;CUL5;PSMD14;GPS1;PSMA7;PSMB6;SOCS2;FBXL20;NUB1;PSMD7;BTBD1;PSMB3;PSMD3;PSMB1;UFD1;NAE1;BTRC;RPS27A;FBXO9;UBE2F;COMMD1;COMMD6;PSMB8;FBXL12;PSMA3;PSMC5;PSME2
Macroautophagy R-HSA-1632852	16/114	0.00975164397838251	0.0421432512059397	0	0	2.05442176870748	9.51262896119457	UVRAG;MTERF3;WDR45B;CSNK2A2;AMBRA1;TOMM20;MAP1LC3A;ARL13B;RRAGB;CHMP2B;PEX5;SLC38A9;PGAM5;RPS27A;LAMTOR3;ATG5
Extension Of Telomeres R-HSA-180786	9/50	0.010276661186897	0.0442712039067278	0	0	2.75755666462171	12.6237631149588	ANKRD28;POLD4;FEN1;BLM;WRN;RFC4;GAR1;TERF1;SLC19A1
Downregulation Of TGF-beta Receptor Signaling R-HSA-2173788	6/26	0.0103439243343089	0.0444199535495482	0	0	3.76526458616011	17.2123646785851	PPP1CC;USP15;SMURF2;NEDD4L;SRFBP1;RPS27A
Cilium Assembly R-HSA-5617833	23/186	0.0105846933154251	0.0453105010379555	0	0	1.7777978954992	8.08604056604895	DYNC2H1;PLK4;CEP57;IQCB1;CCT2;ARL3;RAB3IP;HAUS3;PRKCA;CSNK1E;AHI1;ARL13B;KIF3A;TTC21B;AKAP9;NUDT19;CEP83;TRIP11;CEP192;IFT57;CCT5;PAFAH1B1;CCT4
Processive Synthesis On C-strand Of Telomere R-HSA-174414	5/19	0.010670404700316	0.045533771001034	0	0	4.48087167070218	20.344417789601	POLD4;BLM;FEN1;WRN;TERF1
MyD88 Cascade Initiated On Plasma Membrane R-HSA-975871	14/96	0.0108934750370076	0.0463399549379914	0	0	2.14730642531528	9.70494741563456	MAP2K3;MEF2A;MAP2K4;USP14;JUN;HMGB1;FOS;USP18;PPP2CA;NFKBIA;MAPKAPK2;PELI1;BTRC;RPS27A
EPHB-mediated Forward Signaling R-HSA-3928662	7/34	0.0109774388366672	0.0465512015667417	0	0	3.25490935606346	14.6858682516106	ACTR3;ROCK1;ARPC2;ROCK2;SDC2;LIMK2;WASL
APEX1-Independent Resolution Of AP Sites Via Single Nucleotide Replacement Pathway R-HSA-5649702	3/7	0.0112859611851951	0.0474150134003399	0	0	9.40216655382532	42.1611548185655	POLG2;PNKP;LRIG3
Insulin-like Growth Factor-2 mRNA Binding Proteins (IGF2BPs/IMPs/VICKZs) Bind RNA R-HSA-428359	3/7	0.0112859611851951	0.0474150134003399	0	0	9.40216655382532	42.1611548185655	MYC;IGF2BP1;CD44
Loss Of MECP2 Binding Ability To NCoR/SMRT Complex R-HSA-9022537	3/7	0.0112859611851951	0.0474150134003399	0	0	9.40216655382532	42.1611548185655	MECP2;NCOR1;TBL1X
