# Supplementary material for: Large‐Scale Clustered Transcriptional Silencing Associated With Cellular Senescence
Source: Aging Cell. 2025 Feb 19;24(4):e70015. doi: 10.1111/acel.70015 (PMC11984675; doi:10.1111/acel.70015)
Supplement: Supplementary file 2 — Table S1. GSEA identifies differentially expressed REACTOME pathways that are downregulated in (S1) Cluster 4 and (S2) Cluster 8 of tamoxifen treated (Trf2 ‐/‐) versus control (Trf2 +/+). [file ACEL-24-e70015-s001.zip › acel70015-sup-0003-TableS3.csv]

Term	Overlap	P.value	Adjusted.P.value	Old.P.value	Old.Adjusted.P.value	Odds.Ratio	Combined.Score	Genes
Metabolism Of RNA R-HSA-8953854	406/666	1.03114087872183e-114	1.6817907731953e-111	0	0	6.3604727206669	1669.39533326512	RPL4;POP5;RPL5;RPL30;POP7;RPL3;RPL32;RPL34;PHAX;RPL8;RPL9;RPL7;RRP9;GLE1;LSM10;PSMD8;PSMD9;PSMD6;LSM11;PSMD7;PSMD5;MYC;PSMD3;RPL36;NUP214;TYW5;WDR75;PRKCA;NUP93;DDX39B;CLNS1A;PSME4;PSME2;RPL27;NUP98;RPL28;SF1;SLBP;POM121;SEH1L;SNU13;AAAS;RNPC3;MRPL13;RRP7A;NUP85;GAR1;NUP88;PSMF1;PRPF38A;PNO1;MTERF4;MAGOHB;HNRNPK;HNRNPF;HNRNPC;SMG9;SMG7;SMG6;TRMT112;RIOK2;RIOK1;NDC1;UPF1;WDR36;CNOT6L;NSUN2;TEX10;G…
Cell Cycle R-HSA-1640170	355/654	2.99780307870673e-80	2.44470841068534e-77	0	0	4.76023132520104	871.640853686331	RB1;MDC1;ANKLE2;CCNH;PPP2R2A;SMC3;SMC4;PSMD8;CDC20;PSMD9;PSMD6;PSMD7;HERC2;KAT5;PSMD5;PPP2R1A;MYC;CDC26;CHEK2;PSMD3;CDC27;CHEK1;RCC1;FBXO5;BTRC;SKP2;TMPO;NUP214;DAXX;ESCO1;CSNK2A2;PRKCA;CSNK1D;CSNK1E;ESCO2;KNL1;EML4;NUP93;DYNC1LI1;PSME4;AKAP9;CSNK2B;PSME2;NUP98;RHNO1;POM121;SEH1L;ANAPC16;CDCA8;NCAPG;BRCC3;AAAS;ARPP19;ANAPC10;NCAPH;SKA1;SKA2;BRIP1;DSN1;NUP85;PCBP4;RAD21;GAR1;NUP88;CEP192;PSMF1;SLC…
Cell Cycle, Mitotic R-HSA-69278	279/523	9.08317316535939e-61	4.93821847756705e-58	0	0	4.51192354444713	623.779146958674	RB1;ANKLE2;CCNH;PPP2R2A;SMC3;SMC4;PSMD8;CDC20;PSMD9;PSMD6;PSMD7;PSMD5;PPP2R1A;MYC;CDC26;PSMD3;CDC27;RCC1;FBXO5;BTRC;SKP2;TMPO;NUP214;ESCO1;CSNK2A2;PRKCA;CSNK1D;CSNK1E;ESCO2;KNL1;EML4;NUP93;DYNC1LI1;PSME4;AKAP9;CSNK2B;PSME2;NUP98;POM121;SEH1L;ANAPC16;CDCA8;NCAPG;AAAS;ARPP19;ANAPC10;NCAPH;SKA1;SKA2;DSN1;NUP85;RAD21;NUP88;CEP192;PSMF1;SLC19A1;PLK4;CDT1;RCC2;CDC7;WAPL;ZWINT;DHFR;TPX2;POLA2;CDC16;CEP5…
Metabolism Of Proteins R-HSA-392499	684/1890	2.33889306412656e-57	9.53683646897605e-55	0	0	2.34009403872232	305.142816157114	RPL4;MDC1;RPL5;RPL30;RPL3;RPL32;TRRAP;RPL34;DCAF8;SMC5;SMC6;SMC3;RPL8;TPGS1;RPL9;DCAF7;RPL7;PSMD8;PSMD9;PCMT1;PSMD6;NUB1;PSMD7;TFG;PSMD5;MYC;PSMD3;RPL36;DDX17;NUP214;DAXX;WSB1;WSB2;CSNK2A2;NUP93;DYNC1LI1;PSME4;PSME2;RPL27;NUP98;RPL28;POM121;SEH1L;SAR1B;CTBP1;MRPL18;MRPL19;RPN1;MRPL16;CDCA8;MRPL17;COPS7A;MRPL14;BCL10;MRPL15;AAAS;MRPL12;MRPL13;HIF1A;MRPL10;MRPL11;MRPL20;RHOT1;NUP85;RAD21;ST3GAL4;NU…
Cell Cycle Checkpoints R-HSA-69620	171/271	3.30994094300037e-51	1.07970273560672e-48	0	0	6.62825753830944	770.434914415175	MDC1;ZWILCH;UBE2D1;CDC20;PSMD8;PSMD9;PPP1CC;PSMD6;HERC2;PSMD7;KAT5;PPP2R1A;PSMD5;CDC26;CHEK2;CDC27;CHEK1;PSMD3;KNTC1;PIAS4;ANAPC7;UBE2E1;KNL1;CDC25C;CDC25A;SGO1;DYNC1LI1;CCNE2;PSME4;UBE2V2;PSME2;ANAPC4;NUP98;ANAPC1;RHNO1;PSMD10;BLM;PSMD12;SEH1L;PSMD11;ANAPC16;PSMD14;PSMD13;CDCA8;BRCC3;PKMYT1;ANAPC10;SKA1;NUP160;SKA2;ORC5;ORC4;BRIP1;DSN1;CCNB1;ORC6;NUP85;PCBP4;UBC;PSMF1;CLSPN;UBE2C;RCC2;CDC7;ZWINT…
Cellular Responses To Stress R-HSA-2262752	327/722	6.64312004142545e-50	1.80582146459415e-47	0	0	3.27478832449318	370.822859564478	RB1;RPL4;RPL5;RPL30;RPL3;RPL32;RPL34;EHMT1;RPL8;RPL9;RPL7;PSMD8;RPS15;PSMD9;RPS14;PSMD6;PSMD7;RPS16;KAT5;RPL18A;PSMD5;MYC;CDC26;PSMD3;CDC27;RPL36;ATP6V1E1;BTRC;RPS11;SKP2;RPS13;NUP214;TSPYL2;ATP6V1G1;CSNK2A2;TALDO1;NUP93;DYNC1LI1;RRAGA;RRAGC;DDIT3;PSME4;CSNK2B;PSME2;TXNIP;RPL27;PREB;TRIB3;NUP98;KDELR3;ATP6V0D1;TLN1;ATF6;CLOCK;RPL28;ASF1A;ATF4;POM121;SEH1L;ANAPC16;MRPL18;AAAS;HIF1A;MRPL13;ANAPC10;…
Cellular Responses To Stimuli R-HSA-8953897	328/736	3.73531362204453e-48	8.70328073936376e-46	0	0	3.17827053680819	347.087015328824	RB1;RPL4;RPL5;RPL30;RPL3;RPL32;RPL34;EHMT1;RPL8;RPL9;RPL7;PSMD8;RPS15;PSMD9;RPS14;PSMD6;PSMD7;RPS16;KAT5;RPL18A;PSMD5;MYC;CDC26;PSMD3;CDC27;RPL36;ATP6V1E1;BTRC;RPS11;SKP2;RPS13;NUP214;TSPYL2;ATP6V1G1;CSNK2A2;TALDO1;NUP93;DYNC1LI1;RRAGA;RRAGC;DDIT3;PSME4;CSNK2B;PSME2;TXNIP;RPL27;PREB;TRIB3;NUP98;KDELR3;ATP6V0D1;TLN1;ATF6;CLOCK;RPL28;ASF1A;ATF4;POM121;SEH1L;ANAPC16;MRPL18;AAAS;HIF1A;MRPL13;ANAPC10;…
Processing Of Capped Intron-Containing Pre-mRNA R-HSA-72203	155/242	9.84358617123938e-48	2.00686113066143e-45	0	0	6.88432740793562	745.140765667517	PDCD7;EIF4A3;CASC3;GLE1;MAGOH;PAPOLA;SNRPD3;TXNL4A;NUP214;SRRM2;AQR;THOC1;THOC3;THOC2;GTF2F1;WBP11;CRNKL1;GTF2F2;CDC40;THOC7;SRRM1;THOC6;NUP93;PRPF4;DDX39B;SRSF2;PPIE;SNRNP27;SRSF3;PPIH;SNRPE;SRSF4;NUP98;SNRNP25;SNRPF;SRSF5;SNRPC;SRSF7;SNRPA;SF1;SNRPB;SRSF9;SLBP;POM121;DDX5;SEH1L;RBM8A;CSTF3;SNU13;AAAS;RNPC3;PRPF8;NUP160;NUP85;PCBP1;PCBP2;ZMAT5;CSTF1;SYMPK;NUP88;CHTOP;CPSF7;PRPF38A;CPSF6;NUP155;A…
Mitotic Metaphase And Anaphase R-HSA-2555396	147/233	3.83057649248445e-44	6.94185584360238e-42	0	0	6.59236329352608	659.043362833961	ANKLE2;ZWILCH;UBE2D1;PPP2R2A;SMC3;CDC20;PSMD8;PSMD9;PPP1CC;PSMD6;TUBB6;PSMD7;PTTG1;PPP2R1A;PSMD5;CDC26;CDC27;PSMD3;RCC1;BANF1;KNTC1;FBXO5;TMPO;ANAPC7;IST1;UBE2E1;VRK1;KNL1;VRK2;LEMD2;TUBA4A;NUP93;SGO1;DYNC1LI1;PSME4;PSME2;ANAPC4;CHMP4B;NUP98;ANAPC1;PSMD10;POM121;PSMD12;SEH1L;PSMD11;ANAPC16;PSMD14;PSMD13;CDCA8;PDS5B;PDS5A;ANAPC10;SKA1;NUP160;SKA2;DSN1;CCNB1;NUP85;RAD21;UBC;PSMF1;UBE2I;NUP155;UBE2C…
Mitotic Anaphase R-HSA-68882	146/232	1.17509267801158e-43	1.91657615783689e-41	0	0	6.54590895328843	647.061869266537	ANKLE2;ZWILCH;UBE2D1;PPP2R2A;SMC3;CDC20;PSMD8;PSMD9;PPP1CC;PSMD6;TUBB6;PSMD7;PTTG1;PPP2R1A;PSMD5;CDC26;CDC27;PSMD3;RCC1;BANF1;KNTC1;TMPO;ANAPC7;IST1;UBE2E1;VRK1;KNL1;VRK2;LEMD2;TUBA4A;NUP93;SGO1;DYNC1LI1;PSME4;PSME2;ANAPC4;CHMP4B;NUP98;ANAPC1;PSMD10;POM121;PSMD12;SEH1L;PSMD11;ANAPC16;PSMD14;PSMD13;CDCA8;PDS5B;PDS5A;ANAPC10;SKA1;NUP160;SKA2;DSN1;CCNB1;NUP85;RAD21;UBC;PSMF1;UBE2I;NUP155;UBE2C;RCC2;…
S Phase R-HSA-69242	113/161	5.63426308680123e-41	8.35407554052073e-39	0	0	9.02602643762183	836.506157379439	RB1;CCNH;GMNN;UBE2D1;SMC3;PSMD8;PSMD9;PSMD6;PSMD7;PSMD5;CDC26;MYC;CDC27;PSMD3;SKP2;ANAPC7;ESCO1;UBE2E1;ESCO2;CDC25A;RBX1;CCNE2;PSME4;ANAPC4;PSME2;ANAPC1;PSMD10;PSMD12;PSMD11;ANAPC16;PSMD14;PSMD13;CUL1;PDS5B;PDS5A;ANAPC10;ORC5;ORC4;ORC6;RAD21;UBC;PSMF1;SLC19A1;CDT1;UBE2C;WAPL;SEM1;CDK7;POLA2;CDK4;UBE2S;CDC16;MNAT1;GSK3B;LIN54;CDKN1A;FEN1;CDKN1B;MCM8;CKS1B;POLE;RFC5;RFC3;RFC4;RFC2;CCNA2;PSMA5;PSMA6…
HIV Infection R-HSA-162906	140/229	8.09715819243559e-40	1.10053875098854e-37	0	0	6.05523448889771	545.043104130297	CCNK;CCNT2;CCNT1;CCNH;GTF2B;PSMD8;PSMD9;PSMD6;PSMD7;PSMD5;PSMD3;AP1S1;RCC1;BANF1;BTRC;AP2M1;KPNA1;NUP214;GTF2F1;GTF2F2;RBX1;NUP93;PSME4;PSME2;CHMP4B;NUP98;VPS28;PSMD10;POM121;PSMD12;SEH1L;PSMD11;TSG101;CUL5;PSMD14;PSMD13;NEDD4L;AAAS;GTF2E2;NUP160;NUP85;UBC;ATP6V1H;NUP88;PSMF1;AP1M1;XRCC6;XRCC4;NUP155;VTA1;NUP153;CDK9;SEM1;CDK7;CHMP2B;NMT1;CHMP2A;NMT2;MNAT1;FEN1;XPO1;AP1G1;ELOA;NELFB;ELOC;NELFA;NE…
M Phase R-HSA-68886	194/380	8.91138536951676e-39	1.11803611828322e-36	0	0	4.04370835438166	354.283397072314	RB1;ANKLE2;PPP2R2A;SMC3;SMC4;CDC20;PSMD8;PSMD9;PSMD6;PSMD7;PPP2R1A;PSMD5;CDC26;CDC27;PSMD3;RCC1;FBXO5;TMPO;NUP214;CSNK2A2;CSNK1D;PRKCA;CSNK1E;KNL1;EML4;NUP93;DYNC1LI1;AKAP9;CSNK2B;PSME4;PSME2;NUP98;POM121;SEH1L;ANAPC16;CDCA8;NCAPG;AAAS;ARPP19;ANAPC10;NCAPH;SKA1;SKA2;DSN1;NUP85;RAD21;CEP192;NUP88;PSMF1;PLK4;RCC2;WAPL;ZWINT;CDC16;CEP57;AHCTF1;NCAPG2;TUBA1C;ACTR1A;NIPBL;TUBA1B;XPO1;EMD;NDEL1;NDC1;SE…
mRNA Splicing R-HSA-72172	122/189	2.56021832525352e-38	2.96468248974946e-36	0	0	6.98832577041532	604.89648735891	PDCD7;EIF4A3;CASC3;MAGOH;PAPOLA;SNRPD3;TXNL4A;SRRM2;AQR;GTF2F1;WBP11;CRNKL1;GTF2F2;CDC40;SRRM1;PRPF4;SRSF2;PPIE;SNRNP27;SRSF3;PPIH;SNRPE;SRSF4;SNRNP25;SNRPF;SRSF5;SNRPC;SRSF7;SNRPA;SF1;SNRPB;SRSF9;DDX5;RBM8A;CSTF3;SNU13;RNPC3;PRPF8;PCBP1;PCBP2;ZMAT5;CSTF1;SYMPK;CPSF7;CPSF6;PRPF38A;ALYREF;CPSF3;CPSF2;LSM5;MAGOHB;LSM4;LSM3;CHERP;LSM2;LSM8;LSM7;HNRNPK;LSM6;SNW1;HNRNPF;RNPS1;HNRNPC;PRPF19;USP39;ELAVL…
Separation Of Sister Chromatids R-HSA-2467813	114/170	2.72656268217302e-38	2.96468248974946e-36	0	0	7.80299258382368	674.921340219512	ZWILCH;UBE2D1;SMC3;CDC20;PSMD8;PPP1CC;PSMD9;PSMD6;PSMD7;PTTG1;PPP2R1A;PSMD5;CDC26;CDC27;PSMD3;KNTC1;ANAPC7;UBE2E1;KNL1;SGO1;DYNC1LI1;PSME4;ANAPC4;PSME2;NUP98;ANAPC1;PSMD10;PSMD12;PSMD11;SEH1L;ANAPC16;PSMD14;PSMD13;CDCA8;PDS5B;PDS5A;ANAPC10;NUP160;SKA1;SKA2;DSN1;NUP85;RAD21;UBC;PSMF1;UBE2C;RCC2;NDC80;WAPL;ZWINT;SEM1;UBE2S;CDC16;AHCTF1;XPO1;PPP2R5E;SPDL1;NDEL1;SEC13;PPP2R5A;PPP2R5D;PPP2R5C;DYNLL1;C…
Translation R-HSA-72766	157/281	1.01268037874484e-37	1.03230106108302e-35	0	0	4.88332869855395	415.976821877814	EIF4A2;RPL4;EIF4A1;RPL5;SRP19;RPL30;RPL3;RPL32;RPL34;RPL8;RPL10A;SRP14;RPL9;YARS2;RPL7;RPS15;RPS14;RPS16;RPL18A;RPL36;RPS11;CHCHD1;RPS13;RPS7;EIF1AX;RPS8;RPS5;RPS6;MRPS18B;MRPS18A;RPSA;MRPS18C;OXA1L;PPA2;PPA1;RPL27;AURKAIP1;RPL28;MRPL18;MRPL19;RPN1;MRPL16;MRPL17;MRPL14;MRPL15;MRPL12;MRPL13;GSPT1;MRPL10;MRPL11;MRPL20;EIF4EBP1;EIF2B3;EIF2B2;MRPL23;MRPL24;EIF2S1;MRPL21;AIMP1;MRPL30;AIMP2;EIF5;SRPRB;…
mRNA Splicing - Major Pathway R-HSA-72163	117/181	6.91733343039053e-37	6.63657107350998e-35	0	0	7.00885289634146	583.568433089053	EIF4A3;CASC3;MAGOH;PAPOLA;SNRPD3;TXNL4A;SRRM2;AQR;GTF2F1;WBP11;CRNKL1;GTF2F2;CDC40;SRRM1;PRPF4;SRSF2;PPIE;SNRNP27;SRSF3;PPIH;SNRPE;SRSF4;SNRPF;SRSF5;SNRPC;SRSF7;SNRPA;SF1;SNRPB;SRSF9;DDX5;RBM8A;CSTF3;SNU13;PRPF8;PCBP1;PCBP2;CSTF1;SYMPK;CPSF7;CPSF6;PRPF38A;ALYREF;CPSF3;CPSF2;LSM5;MAGOHB;LSM4;LSM3;CHERP;LSM2;LSM8;LSM7;HNRNPK;LSM6;SNW1;HNRNPF;RNPS1;HNRNPC;PRPF19;USP39;ELAVL1;PTBP1;PCF11;BCAS2;CTNNBL…
Mitotic G1 Phase And G1/S Transition R-HSA-453279	102/147	2.07336434677513e-36	1.87869847199458e-34	0	0	8.66896719319563	712.276073563987	RB1;CCNH;GMNN;PPP2R2A;PSMD8;PSMD9;CCND3;PSMD6;PSMD7;PPP2R1A;PSMD5;MYC;PSMD3;FBXO5;SKP2;DYRK1A;CDC25A;CCNE2;PSME2;PSMD10;PSMD12;PSMD11;PSMD14;PSMD13;CUL1;ORC5;ORC4;CCNB1;ORC6;UBC;ABL1;PSMF1;CDT1;CDC7;DHFR;SEM1;CDK7;POLA2;CDK4;CDK1;MNAT1;TOP2A;LIN54;CDKN1A;CDKN1B;MCM8;MCM10;CKS1B;TK1;JAK2;POLE;CCNA2;PSMA5;PSMA6;PSMA3;DBF4;PSMA4;RBL1;PSMA1;TFDP2;PSMA2;MCM3;MCM4;MCM5;MCM6;PRIM2;PCNA;LIN37;PRIM1;TYMS;…
Mitochondrial Translation Elongation R-HSA-5389840	70/82	1.58845147365242e-35	1.29538217676355e-33	0	0	22.1841089944538	1777.56204354412	MRPS17;GFM1;MRPS15;MRPS16;MRPS14;MRPS11;MRPL38;MRPL39;MRPS10;MRPL36;MRPL37;MRPL34;MRPL35;MRPL32;MRPL4;MRPL41;MRPL3;MRPL42;MRPL1;MRPL40;MRPL9;CHCHD1;TSFM;MRPS26;MRPS27;MRPS24;MRPS25;MRPS22;MRPS23;MRPL49;MRPS18B;MRPS18A;MRPL47;MRPL48;MRPL45;MRPS7;MRPS6;MRPL43;MRPL44;MRPS18C;MRPL53;OXA1L;MRPL50;MRPS9;AURKAIP1;MRPS35;MRPS36;MRPL18;MRPS33;MRPL19;MRPS34;MRPL16;MRPS31;MRPL17;MRPL14;MRPL58;MRPL15;MRPS30;…
Mitochondrial Translation Initiation R-HSA-5368286	70/82	1.58845147365242e-35	1.29538217676355e-33	0	0	22.1841089944538	1777.56204354412	MRPS17;MRPS15;MRPS16;MRPS14;MRPS11;MRPL38;MRPL39;MRPS10;MRPL36;MRPL37;MRPL34;MRPL35;MRPL32;MRPL4;MRPL41;MRPL3;MRPL42;MRPL1;MRPL40;MRPL9;CHCHD1;MRPS26;MRPS27;MRPS24;MRPS25;MRPS22;MRPS23;MRPL49;MRPS18B;MRPS18A;MRPL47;MRPL48;MRPL45;MRPS7;MRPS6;MRPL43;MRPL44;MRPS18C;MRPL53;OXA1L;MRPL50;MRPS9;AURKAIP1;MRPS35;MRPS36;MRPL18;MRPS33;MRPL19;MRPS34;MRPL16;MRPS31;MRPL17;MRPL14;MRPL58;MTIF2;MRPL15;MRPS30;MTIF…
Mitochondrial Translation R-HSA-5368287	73/88	2.75068155723557e-35	2.13636267611962e-33	0	0	18.5177606177606	1473.61801201535	MRPS17;GFM1;MRPS15;MRPS16;MRPS14;MRPS11;MRPL38;MRPL39;MRPS10;MRPL36;MRPL37;MRPL34;MRPL35;MRPL32;MRPL4;MRPL41;MRPL3;MRPL42;MRPL1;MRPL40;MRPL9;CHCHD1;TSFM;MRPS26;MRPS27;MRPS24;MRPS25;MRPS22;MRPS23;MRPL49;MRPS18B;MRPS18A;MRPL47;MRPL48;MRPL45;MRPS7;MRPS6;MRPL43;MRPL44;MRPS18C;MRPL53;OXA1L;MRPL50;MRPS9;AURKAIP1;MTRF1L;MRPS35;MRPS36;MRPL18;MRPS33;MRPL19;MRPS34;MRPL16;MRPS31;MRPL17;MRPL14;MRPL58;MTIF2;M…
Gene Expression (Transcription) R-HSA-74160	501/1449	3.12280329699124e-35	2.31513280790578e-33	0	0	2.10979973702498	167.62727527225	RB1;MDC1;MAML1;EHMT1;PHAX;NOC2L;RBPJ;RRP8;LSM10;PSMD8;PSMD9;PSMD6;LSM11;PSMD7;PSMD5;MYC;PSMD3;PIP4K2C;RNF111;NUP214;DAXX;SAP30BP;CSNK2A2;MED8;PRKCA;DICER1;MED4;PRKAB1;MED6;MED7;NUP93;DDX39B;DDIT3;PSME4;PSME2;TXNIP;NUP98;RHNO1;SLBP;POM121;SEH1L;MEAF6;ANAPC16;MAPKAP1;NEDD4L;BAZ2A;AAAS;ANAPC10;NUP85;NUP88;PSMF1;NRBF2;NR2C2AP;CREBBP;JUN;PHC2;PLK2;CDC7;NR1D2;MAGOHB;PHC3;NR2F6;AGO3;AGO2;RAD17;CDK12;CDK…
Post-translational Protein Modification R-HSA-597592	481/1383	1.669045728411e-34	1.17313816376302e-32	0	0	2.12404536433431	165.198989976526	MDC1;TRRAP;DCAF8;SMC5;SMC6;SMC3;TPGS1;DCAF7;PSMD8;PSMD9;PSMD6;NUB1;PSMD7;TFG;PSMD5;MYC;PSMD3;DDX17;NUP214;DAXX;WSB1;WSB2;NUP93;DYNC1LI1;PSME4;PSME2;NUP98;POM121;SEH1L;SAR1B;CTBP1;RPN1;CDCA8;COPS7A;BCL10;AAAS;HIF1A;RHOT1;NUP85;RAD21;ST3GAL4;NUP88;PSMF1;CREBBP;PHC2;PMM1;PHC3;HNRNPK;NPLOC4;RNF103;HNRNPC;RAD18;ARF4;PIGN;PIGP;AREG;DDA1;PIGX;TUBA1C;TUBA1B;ING3;ELOC;NDC1;SHPRH;RING1;ACTL6A;COPZ2;JOSD2;D…
G1/S Transition R-HSA-69206	92/129	1.72626093993332e-34	1.17313816376302e-32	0	0	9.49144635544635	737.883409405131	RB1;LIN54;CDKN1A;CDKN1B;CCNH;MCM8;GMNN;MCM10;CKS1B;PSMD8;PSMD9;PSMD6;PSMD7;PPP2R1A;PSMD5;MYC;PSMD3;FBXO5;TK1;SKP2;POLE;CDC25A;CCNA2;PSMA5;PSMA6;PSMA3;DBF4;PSMA4;RBL1;CCNE2;PSMA1;TFDP2;PSMA2;MCM3;PSME2;MCM4;MCM5;MCM6;PSMD10;PRIM2;PSMD12;PSMD11;PCNA;PSMD14;LIN37;PSMD13;PRIM1;CUL1;TYMS;PSMA7;PSMB10;ORC5;PPP2CA;PSMB6;ORC4;PPP2CB;PSMB7;CCNB1;PSMB4;ORC6;CDC45;PSMB5;PSMB2;RBBP4;PSMB3;UBC;PSMB1;E2F1;PSMF…
Mitochondrial Translation Termination R-HSA-5419276	69/82	3.26769715971105e-34	2.13184562699549e-32	0	0	20.1789555670944	1555.8743087741	MRPS17;MRPS15;MRPS16;MRPS14;MRPS11;MRPL38;MRPL39;MRPS10;MRPL36;MRPL37;MRPL34;MRPL35;MRPL32;MRPL4;MRPL41;MRPL3;MRPL42;MRPL1;MRPL40;MRPL9;CHCHD1;MRPS26;MRPS27;MRPS24;MRPS25;MRPS22;MRPS23;MRPL49;MRPS18B;MRPS18A;MRPL47;MRPL48;MRPL45;MRPS7;MRPS6;MRPL43;MRPL44;MRPS18C;MRPL53;OXA1L;MRPL50;MRPS9;AURKAIP1;MTRF1L;MRPS35;MRPS36;MRPL18;MRPS33;MRPL19;MRPS34;MRPL16;MRPS31;MRPL17;MRPL14;MRPL58;MRPL15;MRPS30;MRP…
Synthesis Of DNA R-HSA-69239	87/119	4.9009801449117e-34	3.07442254475038e-32	0	0	10.3687726997579	795.268876875525	FEN1;MCM8;GMNN;UBE2D1;PSMD8;PSMD9;PSMD6;PSMD7;PSMD5;CDC26;CDC27;PSMD3;SKP2;POLE;RFC5;RFC3;RFC4;ANAPC7;RFC2;UBE2E1;RBX1;CCNA2;PSMA5;PSMA6;PSMA3;PSMA4;CCNE2;PSMA1;PSMA2;PSME4;MCM3;ANAPC4;PSME2;MCM4;MCM5;MCM6;ANAPC1;PSMD10;PRIM2;PSMD12;PSMD11;PCNA;ANAPC16;PSMD14;PSMD13;PRIM1;CUL1;ANAPC10;PSMA7;PSMB10;ORC5;POLD3;PSMB6;ORC4;POLD4;PSMB7;PSMB4;ORC6;CDC45;PSMB5;PSMB2;PSMB3;POLD1;UBC;POLD2;PSMB1;PSMF1;RPS…
Transcriptional Regulation By TP53 R-HSA-3700989	177/354	5.85298075617105e-34	3.5356339308574e-32	0	0	3.86287128712871	295.590550099622	MDC1;CCNK;CCNT2;CCNT1;CCNH;EHMT1;NOC2L;TXN2;KAT5;PPP2R1A;CHEK2;SESN1;CHEK1;EP300;PIP4K2C;BNIP3L;DAXX;USP7;CSNK2A2;CDC25C;GTF2F1;PRKAB1;GTF2F2;RRAGA;RRAGC;CCNE2;MSH2;CSNK2B;RHNO1;COX19;BLM;MEAF6;MAPKAP1;COX18;NDRG1;BRIP1;CCNB1;PCBP4;UBC;SMYD2;COX14;SLC38A9;BANP;CREBBP;JUN;SURF1;GADD45A;PLK2;TNFRSF10B;CNOT10;CDK9;CNOT4;TPX2;CDK7;CNOT6;CNOT7;AGO3;CNOT1;CNOT11;RHEB;CNOT2;AGO2;CNOT3;CDK1;MDM2;RAD17;CY…
Infectious Disease R-HSA-5663205	360/961	6.48727413272073e-33	3.77883718230982e-31	0	0	2.35780224558758	174.74961131094	RB1;RPL4;CYFIP1;RPL5;CCNK;RPL30;AHCYL1;RPL3;RPL32;CCNH;RPL34;RPL8;RPL9;ZDHHC3;RPL7;PSMD8;RPS15;PSMD9;RPS14;PSMD6;GJA1;PSMD7;TBK1;RPS16;TRIM28;RPL18A;PSMD5;PSMD3;RPL36;RCC1;TRIM25;AP1S1;SNRPD3;TRIM27;BTRC;RPS11;PRKACB;VPS36;GOLGA7;RPS13;NUP214;DAXX;MOGS;PRKCA;NUP93;DYNC1LI1;PRKAR1A;PSME4;PSME2;TXNIP;RPL27;NUP98;RPL28;CBLL1;VPS28;POM121;SEH1L;SAR1B;RPN1;NEDD4L;AAAS;MRPL13;BLOC1S6;GNG10;LARP1;RNF213…
DNA Repair R-HSA-73894	160/310	6.97734341982665e-33	3.92415417853009e-31	0	0	4.11022923342371	304.332222721813	MDC1;CCNH;ALKBH3;YY1;ALKBH2;ALKBH5;HERC2;KAT5;PPP4R2;CHEK2;CHEK1;PCLAF;TRIM25;EP300;KPNA2;RNF111;HMGN1;PIAS4;AQR;TIPIN;USP7;REV1;PIAS1;RBX1;MSH6;NEIL3;MSH2;POLG2;UBE2V2;PPIE;RHNO1;FTO;INO80B;BLM;INO80E;VCP;INO80D;COPS7A;BRCC3;RAD51AP1;BRIP1;PPP4C;NTHL1;UBC;ABL1;CLSPN;SLC19A1;ACD;XRCC6;UBE2I;XRCC4;UBE2B;SMARCA5;XRCC1;ISG15;FANCE;COPS4;SEM1;COPS3;PPP5C;CDK7;COPS6;NPLOC4;COPS5;TDP2;TDP1;COPS2;UBE2T;…
rRNA Processing R-HSA-72312	118/199	5.84182381681138e-32	3.17600488173979e-30	0	0	5.58051195865297	401.337472889754	LTV1;RPL4;RPL5;RPL30;RPL3;RPL32;RPL34;RPP30;SPPL2A;FCF1;THUMPD1;RPL8;RPL10A;RPL9;RPL7;RRP9;RPS15;RPS14;RPS16;RPL18A;RPL36;RPS11;RPS13;RPP38;RPS7;DIMT1;RPS8;RPS5;RPS6;WDR75;CSNK1D;IMP4;RPSA;CSNK1E;EBNA1BP2;NHP2;RPP21;RPL27;RPL28;NOP2;ISG20L2;SNU13;MRPL13;RRP7A;EMG1;ERI1;GAR1;PNO1;MTERF4;RPP40;RCL1;MPHOSPH10;RPS20;NOL11;RSL24D1;NOP10;RPS23;RBM28;DDX47;WDR3;NAT10;TRMT112;RPL7A;NOB1;RIOK2;RIOK1;BUD23…
rRNA Processing In Nucleus And Cytosol R-HSA-8868773	114/189	7.04388632296678e-32	3.70599309443833e-30	0	0	5.81919571045576	417.414184072672	LTV1;RPL4;RPL5;RPL30;RPL3;RPL32;RPL34;RPP30;SPPL2A;FCF1;THUMPD1;RPL10A;RPL8;RPL9;RPL7;RRP9;RPS15;RPS14;RPS16;RPL18A;RPL36;RPS11;RPP38;RPS13;RPS7;DIMT1;RPS8;RPS5;RPS6;WDR75;CSNK1D;IMP4;RPSA;CSNK1E;EBNA1BP2;NHP2;RPP21;RPL27;RPL28;NOP2;ISG20L2;SNU13;MRPL13;RRP7A;EMG1;ERI1;GAR1;PNO1;RPP40;RCL1;MPHOSPH10;RPS20;NOL11;RSL24D1;NOP10;RPS23;RBM28;DDX47;WDR3;NAT10;RPL7A;TRMT112;NOB1;RIOK2;BUD23;RIOK1;UTP14A…
Disease R-HSA-1643685	556/1736	4.06864784677921e-29	2.07373894940528e-27	0	0	1.87946888643003	122.863995342554	RB1;RPL4;CYFIP1;RPL5;RPL30;RPL3;RPL32;MAML1;RPL34;RBPJ;RPL8;RPL9;RPL7;PSMD8;PSMD9;GJA1;PSMD6;TBK1;PSMD7;TFG;PSMD5;MYC;FGFR1OP2;PSMD3;RPL36;AP1S1;PRKACB;VPS36;NUP214;DAXX;FRS2;PRKCA;SND1;NUP93;EML4;DYNC1LI1;PRKAR1A;PSME4;FDX1;TXNIP;PSME2;RPL27;NUP98;RPL28;VPS28;RHNO1;POM121;SEH1L;ANAPC16;CTBP2;SAR1B;CTBP1;MAPKAP1;RPN1;PDGFA;NEDD4L;AAAS;MRPL13;ANAPC10;BLOC1S6;LARP1;RNF213;NTHL1;NUP85;PRKAR2A;ST3GAL…
G2/M Checkpoints R-HSA-69481	94/148	5.2566148646501e-29	2.59804207401343e-27	0	0	6.64082248632334	432.420346707763	YWHAE;MDC1;MCM8;YWHAB;MCM10;BRCA1;PSMD8;BABAM1;PSMD9;BABAM2;PSMD6;HERC2;PSMD7;KAT5;YWHAQ;PSMD5;EXO1;CHEK2;CHEK1;PSMD3;TOPBP1;YWHAH;PIAS4;RFC5;RFC3;RMI2;RFC4;RFC2;CDC25C;YWHAZ;CDC25A;PSMA5;PSMA6;PSMA3;DBF4;PSMA4;PSMA1;PSMA2;PSME4;UBE2V2;MCM3;PSME2;MCM4;MCM5;MCM6;RHNO1;PSMD10;BLM;PSMD12;PSMD11;PSMD14;PSMD13;ABRAXAS1;RNF8;BRCC3;PKMYT1;PSMA7;PSMB10;ORC5;PSMB6;ORC4;PSMB7;BRIP1;CCNB1;PSMB4;WRN;ORC6;CDC…
RNA Polymerase II Transcription R-HSA-73857	444/1312	8.69788507636475e-29	4.17242663516203e-27	0	0	2.02208634965148	130.650816336271	RB1;MDC1;MAML1;EHMT1;PHAX;NOC2L;RBPJ;LSM10;PSMD8;PSMD9;PSMD6;LSM11;PSMD7;PSMD5;MYC;PSMD3;PIP4K2C;RNF111;DAXX;CSNK2A2;MED8;PRKCA;MED4;PRKAB1;MED6;MED7;DDX39B;DDIT3;PSME4;PSME2;TXNIP;RHNO1;SLBP;MEAF6;ANAPC16;MAPKAP1;NEDD4L;ANAPC10;PSMF1;NRBF2;NR2C2AP;CREBBP;JUN;PHC2;PLK2;CDC7;NR1D2;MAGOHB;PHC3;NR2F6;AGO3;AGO2;RAD17;CDK12;CDK13;EZH2;BTG2;CDKN1A;BTG1;CDKN1B;PHF20;PRKAG1;AREG;GLI3;BBC3;MED17;MECP2;ING…
Major Pathway Of rRNA Processing In Nucleolus And Cytosol R-HSA-6791226	105/179	4.93207618157361e-28	2.2983475006133e-26	0	0	5.42067054895362	340.833456195149	LTV1;RPL4;RPL5;RPL30;RPL3;RPL32;RPL34;RPP30;SPPL2A;FCF1;RPL10A;RPL8;RPL9;RPL7;RRP9;RPS15;RPS14;RPS16;RPL18A;RPL36;RPS11;RPP38;RPS13;RPS7;RPS8;RPS5;RPS6;WDR75;CSNK1D;IMP4;RPSA;CSNK1E;EBNA1BP2;RPP21;RPL27;RPL28;ISG20L2;SNU13;MRPL13;RRP7A;EMG1;ERI1;PNO1;RPP40;RCL1;MPHOSPH10;RPS20;NOL11;RSL24D1;RPS23;RBM28;DDX47;WDR3;RPL7A;NOB1;RIOK2;BUD23;RIOK1;UTP14A;UTP15;WDR36;UTP11;TEX10;DDX56;DDX52;UTP18;GNL3;D…
Neddylation R-HSA-8951664	126/237	9.80165752767285e-28	4.44069539656512e-26	0	0	4.34853039301829	270.434370661899	UBE2D3;DCAF8;UBE2D1;DCAF7;PSMD8;PSMD9;NUB1;PSMD6;PSMD7;PSMD5;PSMD3;FBXO4;BTRC;SKP2;FBXO7;FBXO9;WSB1;WSB2;FBXW8;FBXW11;FBXW7;MUL1;FBXO11;FBXW2;KCTD6;RBX1;PSME4;PSME2;SQSTM1;PSMD10;PSMD12;VCP;PSMD11;DCUN1D5;CUL5;PSMD14;PSMD13;CUL2;DCUN1D1;CUL1;COPS7A;HIF1A;FBXO44;SOCS2;SOCS3;COMMD8;COMMD9;BTBD1;UBC;PSMF1;NAE1;SOCS5;WDTC1;UBE2F;KLHL21;FBXO30;PUM2;COPS4;SEM1;COPS3;COPS6;NPLOC4;COPS5;COPS2;UBA3;FBXL5;…
Nucleotide Excision Repair R-HSA-5696398	75/108	3.7010724769137e-27	1.63147275941791e-25	0	0	8.64207014617444	525.966542444577	CCNH;PRPF19;YY1;SUMO1;SUMO2;EP300;POLK;POLE;RNF111;HMGN1;RFC5;AQR;USP7;RFC3;RFC4;PARP1;PARP2;RFC2;ACTL6A;USP45;RAD23A;RAD23B;PIAS1;RBX1;UBE2V2;PPIE;INO80B;INO80E;INO80D;PCNA;GPS1;COPS7A;POLD3;POLD4;POLR2A;POLR2B;POLD1;POLR2C;UBC;POLD2;POLR2D;POLR2E;POLR2F;LRIG3;POLR2G;POLR2H;RPS27A;POLR2J;SLC19A1;POLR2K;UBE2I;MCRS1;XRCC1;GTF2H1;GTF2H2;GTF2H3;GTF2H4;GTF2H5;COPS4;POLE4;COPS3;CDK7;COPS6;COPS5;COPS2;…
Late Phase Of HIV Life Cycle R-HSA-162599	86/136	1.87342973785035e-26	8.04095763798401e-25	0	0	6.55065601549262	388.057204356472	CCNK;CCNT2;CCNT1;CCNH;GTF2B;XPO1;RCC1;ELOA;NELFB;ELOC;NELFA;NELFE;NUP214;NDC1;SEC13;PDCD6IP;TBP;NCBP1;VPS37D;VPS37A;VPS37B;GTF2F1;GTF2F2;NUP93;CHMP4B;NUP54;NUP98;VPS28;GTF2A1;POM121;GTF2A2;SEH1L;TSG101;RNMT;VPS4B;NEDD4L;AAAS;GTF2E2;NUP160;POLR2A;NUP85;POLR2B;POLR2C;UBC;MVB12B;POLR2D;MVB12A;POLR2E;POLR2F;NUP88;NUP43;POLR2G;POLR2H;RPS27A;POLR2J;POLR2K;RANBP2;RANBP1;RNGTT;NUP155;TAF12;VTA1;TAF10;TAF…
HIV Life Cycle R-HSA-162587	91/149	2.77032409765311e-26	1.15856374442877e-24	0	0	5.97963712036372	351.891168817463	CCNK;FEN1;CCNT2;CCNT1;CCNH;GTF2B;XPO1;RCC1;ELOA;BANF1;NELFB;ELOC;NELFA;KPNA1;NELFE;NUP214;NDC1;SEC13;PDCD6IP;TBP;NCBP1;VPS37D;VPS37A;VPS37B;GTF2F1;GTF2F2;NUP93;CHMP4B;NUP54;NUP98;VPS28;GTF2A1;POM121;GTF2A2;SEH1L;TSG101;RNMT;VPS4B;NEDD4L;AAAS;GTF2E2;NUP160;POLR2A;NUP85;POLR2B;POLR2C;UBC;MVB12B;POLR2D;MVB12A;POLR2E;POLR2F;NUP88;NUP43;POLR2G;POLR2H;RPS27A;POLR2J;POLR2K;RANBP2;RANBP1;XRCC6;RNGTT;NUP1…
APC/C-mediated Degradation Of Cell Cycle Proteins R-HSA-174143	64/87	1.21383502607964e-25	4.94941231883974e-24	0	0	10.5595745349093	605.811687871469	RB1;UBE2D1;CDC20;PSMD8;PSMD9;PSMD6;PSMD7;PTTG1;PSMD5;CDC26;CDC27;PSMD3;FBXO5;BTRC;SKP2;ANAPC7;UBE2E1;CCNA2;PSMA5;PSMA6;PSMA3;PSMA4;PSMA1;PSMA2;PSME4;ANAPC4;PSME2;ANAPC1;PSMD10;PSMD12;PSMD11;ANAPC16;PSMD14;PSMD13;CUL1;ANAPC10;AURKB;PSMA7;PSMB10;AURKA;PSMB6;PSMB7;CCNB1;PSMB4;PSMB5;PSMB2;PSMB3;PSMB1;UBC;BUB3;PSMF1;RPS27A;UBE2C;PSMB9;SEM1;PSMC5;PSMC6;PSMC4;UBE2S;PSMC1;CDC16;PSMC2;CDK1;MAD2L1
Switching Of Origins To A Post-Replicative State R-HSA-69052	65/90	2.88710578968039e-25	1.14721341082336e-23	0	0	9.86772639691715	557.569690836048	MCM8;GMNN;UBE2D1;PSMD8;PSMD9;PSMD6;PSMD7;PSMD5;CDC26;CDC27;PSMD3;SKP2;ANAPC7;UBE2E1;RBX1;CCNA2;PSMA5;PSMA6;PSMA3;PSMA4;CCNE2;PSMA1;PSMA2;PSME4;MCM3;ANAPC4;MCM4;PSME2;MCM5;MCM6;ANAPC1;PSMD10;PSMD12;PSMD11;ANAPC16;PSMD14;PSMD13;CUL1;ANAPC10;PSMA7;PSMB10;ORC5;PSMB6;ORC4;PSMB7;PSMB4;ORC6;PSMB5;PSMB2;PSMB3;PSMB1;UBC;PSMF1;RPS27A;CDT1;UBE2C;PSMB9;SEM1;PSMC5;PSMC6;PSMC4;UBE2S;PSMC1;CDC16;PSMC2
DNA Replication R-HSA-69306	92/155	2.95419762443783e-25	1.14721341082336e-23	0	0	5.56513708513708	314.326735109215	FEN1;MCM8;GMNN;UBE2D1;MCM10;PSMD8;PSMD9;PSMD6;PSMD7;PSMD5;CDC26;CDC27;PSMD3;KPNA6;SKP2;POLE;KPNA1;RFC5;RFC3;RFC4;ANAPC7;RFC2;UBE2E1;RBX1;CCNA2;PSMA5;PSMA6;PSMA3;DBF4;PSMA4;CCNE2;PSMA1;PSMA2;PSME4;MCM3;ANAPC4;PSME2;MCM4;MCM5;MCM6;ANAPC1;PSMD10;PRIM2;PSMD12;PSMD11;PCNA;ANAPC16;PSMD14;PSMD13;PRIM1;CUL1;ANAPC10;PSMA7;PSMB10;ORC5;POLD3;PSMB6;ORC4;POLD4;PSMB7;PSMB4;ORC6;CDC45;PSMB5;PSMB2;PSMB3;POLD1;UB…
APC/C:Cdc20 Mediated Degradation Of Mitotic Proteins R-HSA-176409	57/75	3.33548164040683e-24	1.26515594314036e-22	0	0	12.0006009615385	648.721588149439	UBE2D1;CDC20;PSMD8;PSMD9;PSMD6;PSMD7;PTTG1;PSMD5;CDC26;CDC27;PSMD3;ANAPC7;UBE2E1;CCNA2;PSMA5;PSMA6;PSMA3;PSMA4;PSMA1;PSMA2;PSME4;ANAPC4;PSME2;ANAPC1;PSMD10;PSMD12;PSMD11;ANAPC16;PSMD14;PSMD13;ANAPC10;PSMA7;PSMB10;PSMB6;PSMB7;CCNB1;PSMB4;PSMB5;PSMB2;PSMB3;PSMB1;UBC;BUB3;PSMF1;RPS27A;UBE2C;PSMB9;SEM1;PSMC5;PSMC6;PSMC4;UBE2S;PSMC1;CDC16;PSMC2;CDK1;MAD2L1
APC/C:Cdh1 Mediated Degradation Of Cdc20 And APC/C:Cdh1 Targets In Late Mitosis/Early G1 R-HSA-174178	56/73	3.71934698717562e-24	1.37869430365533e-22	0	0	12.4813888064238	673.352130633574	RB1;UBE2D1;CDC20;PSMD8;PSMD9;PSMD6;PSMD7;PTTG1;PSMD5;CDC26;CDC27;PSMD3;SKP2;ANAPC7;UBE2E1;PSMA5;PSMA6;PSMA3;PSMA4;PSMA1;PSMA2;PSME4;ANAPC4;PSME2;ANAPC1;PSMD10;PSMD12;PSMD11;ANAPC16;PSMD14;PSMD13;ANAPC10;AURKB;PSMA7;PSMB10;AURKA;PSMB6;PSMB7;PSMB4;PSMB5;PSMB2;PSMB3;PSMB1;UBC;PSMF1;RPS27A;UBE2C;PSMB9;SEM1;PSMC5;PSMC6;PSMC4;UBE2S;PSMC1;CDC16;PSMC2
Regulation Of APC/C Activators Between G1/S And Early Anaphase R-HSA-176408	59/80	7.69566567919091e-24	2.78925127172453e-22	0	0	10.6502439359582	566.820732436636	UBE2D1;CDC20;PSMD8;PSMD9;PSMD6;PSMD7;PSMD5;CDC26;CDC27;PSMD3;FBXO5;BTRC;ANAPC7;UBE2E1;CCNA2;PSMA5;PSMA6;PSMA3;PSMA4;PSMA1;PSMA2;PSME4;ANAPC4;PSME2;ANAPC1;PSMD10;PSMD12;PSMD11;ANAPC16;PSMD14;PSMD13;CUL1;ANAPC10;PSMA7;PSMB10;PSMB6;PSMB7;CCNB1;PSMB4;PSMB5;PSMB2;PSMB3;PSMB1;UBC;BUB3;PSMF1;RPS27A;UBE2C;PSMB9;SEM1;PSMC5;PSMC6;PSMC4;UBE2S;PSMC1;CDC16;PSMC2;CDK1;MAD2L1
Activation Of APC/C And APC/C:Cdc20 Mediated Degradation Of Mitotic Proteins R-HSA-176814	57/76	1.06091372866961e-23	3.76163106839159e-22	0	0	11.3682692307692	601.385155114803	UBE2D1;CDC20;PSMD8;PSMD9;PSMD6;PSMD7;PTTG1;PSMD5;CDC26;CDC27;PSMD3;ANAPC7;UBE2E1;CCNA2;PSMA5;PSMA6;PSMA3;PSMA4;PSMA1;PSMA2;PSME4;ANAPC4;PSME2;ANAPC1;PSMD10;PSMD12;PSMD11;ANAPC16;PSMD14;PSMD13;ANAPC10;PSMA7;PSMB10;PSMB6;PSMB7;CCNB1;PSMB4;PSMB5;PSMB2;PSMB3;PSMB1;UBC;BUB3;PSMF1;RPS27A;UBE2C;PSMB9;SEM1;PSMC5;PSMC6;PSMC4;UBE2S;PSMC1;CDC16;PSMC2;CDK1;MAD2L1
Cdc20:Phospho-APC/C Mediated Degradation Of Cyclin A R-HSA-174184	55/72	1.36830945287702e-23	4.74832493115409e-22	0	0	12.2555615230234	645.204835208288	UBE2D1;CDC20;PSMD8;PSMD9;PSMD6;PSMD7;PSMD5;CDC26;CDC27;PSMD3;ANAPC7;UBE2E1;CCNA2;PSMA5;PSMA6;PSMA3;PSMA4;PSMA1;PSMA2;PSME4;ANAPC4;PSME2;ANAPC1;PSMD10;PSMD12;PSMD11;ANAPC16;PSMD14;PSMD13;ANAPC10;PSMA7;PSMB10;PSMB6;PSMB7;PSMB4;PSMB5;PSMB2;PSMB3;PSMB1;UBC;BUB3;PSMF1;RPS27A;UBE2C;PSMB9;SEM1;PSMC5;PSMC6;PSMC4;UBE2S;PSMC1;CDC16;PSMC2;CDK1;MAD2L1
Signaling By ROBO Receptors R-HSA-376176	109/209	2.7819563714196e-23	9.45285592038618e-22	0	0	4.16126338851022	216.120635076345	RPL4;RPL5;RPL30;RPL3;RPL32;RPL34;EIF4A3;ARHGAP39;CASC3;RPL8;RPL10A;RPL9;RPL7;PSMD8;RPS15;PSMD9;RPS14;PSMD6;PSMD7;RPS16;RPL18A;PSMD5;MAGOH;PSMD3;RPL36;RPS11;PRKACB;RPS13;RPS7;RPS8;RPS5;RPS6;PRKCA;RPSA;RBX1;PSME4;PSME2;COL4A5;RPL27;PFN1;RPL28;PFN2;PSMD10;PSMD12;PSMD11;PSMD14;RBM8A;PSMD13;CUL2;MRPL13;GSPT1;PRKAR2A;UBC;ABL1;ABL2;PSMF1;SRGAP2;MAGOHB;SEM1;RNPS1;RPS20;RSL24D1;RPS23;USP33;RPL7A;ELOC;NCK1…
Mitotic G2-G2/M Phases R-HSA-453274	100/184	3.01088223683813e-23	1.00219365883326e-21	0	0	4.53953988688018	235.407936775913	CCNH;PPP2R2A;PSMD8;PSMD9;PSMD6;PSMD7;PPP2R1A;PSMD5;PSMD3;EP300;BTRC;PHLDA1;FBXW11;CSNK1D;PRKCA;CSNK1E;CDC25C;CDC25A;TUBA4A;RBX1;AKAP9;PSME4;PSME2;PSMD10;PSMD12;PSMD11;PSMD14;PSMD13;CUL1;HMMR;PKMYT1;CCNB1;UBC;CEP192;PSMF1;PLK4;SEM1;TPX2;CDK7;CDK1;TUBGCP3;TUBGCP4;MNAT1;CEP57;YWHAE;LIN54;CDKN1A;ACTR1A;XPO1;RAB8A;PPP1R12A;HAUS4;HAUS3;DYNLL1;TUBG1;CKAP5;HAUS2;HAUS1;CCNA2;PSMA5;PSMA6;PSMA3;PSMA4;PSMA1;…
Transcription-Coupled Nucleotide Excision Repair (TC-NER) R-HSA-6781827	57/77	3.24792166383772e-23	1.05947204674386e-21	0	0	10.7991706730769	559.196628075586	CCNH;PRPF19;EP300;POLK;POLE;HMGN1;RFC5;AQR;RFC3;USP7;RFC4;RFC2;RBX1;PPIE;PCNA;GPS1;COPS7A;POLD3;POLD4;POLR2A;POLR2B;POLD1;POLR2C;POLD2;POLR2D;UBC;POLR2E;POLR2F;LRIG3;POLR2G;POLR2H;RPS27A;POLR2J;POLR2K;SLC19A1;XRCC1;GTF2H1;GTF2H2;GTF2H3;GTF2H4;GTF2H5;COPS4;POLE4;COPS3;CDK7;COPS6;COPS5;COPS2;ERCC1;POLE2;RPA3;ERCC8;TCEA1;ERCC5;COPS8;MNAT1;CUL4B
PTEN Regulation R-HSA-6807070	83/139	3.64615980105878e-23	1.16605620304449e-21	0	0	5.63852460432649	291.318786585979	KDM1A;PSMD8;PSMD9;PSMD6;PSMD7;MECOM;PSMD5;PSMD3;SCMH1;TRIM27;MAF1;USP7;CNOT6L;RING1;EED;CSNK2A2;PSMA5;PSMA6;RRAGA;PSMA3;PSMA4;RRAGC;PSMA1;PSMA2;CSNK2B;PSME4;PSME2;PSMD10;PSMD12;PSMD11;HDAC3;PSMD14;PSMD13;XIAP;PSMA7;PSMB10;RNF2;PSMB6;PSMB7;PSMB4;PSMB5;PSMB2;RBBP4;TNKS2;PSMB3;UBC;PSMB1;MAPK1;SLC38A9;PSMF1;RBBP7;MTA2;RPS27A;SUZ12;EGR1;CBX6;JUN;PHC2;CBX4;PHC3;GATAD2B;PML;PSMB9;SEM1;RNF146;TNRC6C;PSMC…
APC:Cdc20 Mediated Degradation Of Cell Cycle Proteins Before Cycle Checkpoint Satisfied R-HSA-179419	55/73	4.41296743703727e-23	1.38414420957842e-21	0	0	11.573962838379	595.768692989146	UBE2D1;CDC20;PSMD8;PSMD9;PSMD6;PSMD7;PSMD5;CDC26;CDC27;PSMD3;ANAPC7;UBE2E1;CCNA2;PSMA5;PSMA6;PSMA3;PSMA4;PSMA1;PSMA2;PSME4;ANAPC4;PSME2;ANAPC1;PSMD10;PSMD12;PSMD11;ANAPC16;PSMD14;PSMD13;ANAPC10;PSMA7;PSMB10;PSMB6;PSMB7;PSMB4;PSMB5;PSMB2;PSMB3;PSMB1;UBC;BUB3;PSMF1;RPS27A;UBE2C;PSMB9;SEM1;PSMC5;PSMC6;PSMC4;UBE2S;PSMC1;CDC16;PSMC2;CDK1;MAD2L1
KEAP1-NFE2L2 Pathway R-HSA-9755511	67/100	5.06448491978333e-23	1.55852356682389e-21	0	0	7.70536692223439	395.571998978089	GSK3B;PSMD8;PSMD9;PSMD6;PSMD7;PSMD5;MYC;SESN1;PSMD3;EP300;UBXN7;UFD1;PHGDH;BTRC;SKP2;CSNK2A2;MUL1;TALDO1;RBX1;PSMA5;PSMA6;PSMA3;PSMA4;PSMA1;PSMA2;CSNK2B;PSME4;PSME2;SQSTM1;ATF4;PSMD10;PSMD12;VCP;PSMD11;PSMD14;PSMD13;CUL1;PSMA7;PSMB10;PSMB6;PSMB7;BRIP1;PSMB4;PSMB5;PSMB2;PSMB3;UBC;PSMB1;HMOX1;PSMF1;RPS27A;CREBBP;TXNRD1;GSR;FBXL17;PSMB9;SEM1;GCLC;PSMC5;NPLOC4;PSMC6;PSMC4;MAFG;PSMC1;PSMC2;GCLM;NFE2L2
APC/C:Cdc20 Mediated Degradation Of Securin R-HSA-174154	52/67	6.07905608641242e-23	1.83610008832197e-21	0	0	13.1242256902761	671.364616603293	UBE2D1;CDC20;PSMD8;PSMD9;PSMD6;PSMD7;PTTG1;PSMD5;CDC26;CDC27;PSMD3;ANAPC7;UBE2E1;PSMA5;PSMA6;PSMA3;PSMA4;PSMA1;PSMA2;PSME4;ANAPC4;PSME2;ANAPC1;PSMD10;PSMD12;PSMD11;ANAPC16;PSMD14;PSMD13;ANAPC10;PSMA7;PSMB10;PSMB6;PSMB7;PSMB4;PSMB5;PSMB2;PSMB3;PSMB1;UBC;PSMF1;RPS27A;UBE2C;PSMB9;SEM1;PSMC5;PSMC6;PSMC4;UBE2S;PSMC1;CDC16;PSMC2
Cyclin E Associated Events During G1/S Transition R-HSA-69202	59/82	6.38662836192832e-23	1.89392561060092e-21	0	0	9.72290189681494	496.891338507531	RB1;LIN54;CDKN1A;CDKN1B;CCNH;CKS1B;PSMD8;PSMD9;PSMD6;PSMD7;PSMD5;MYC;PSMD3;SKP2;CDC25A;CCNA2;PSMA5;PSMA6;PSMA3;PSMA4;CCNE2;PSMA1;TFDP2;PSMA2;PSME2;PSMD10;PSMD12;PSMD11;LIN37;PSMD14;PSMD13;CUL1;PSMA7;PSMB10;PSMB6;PSMB7;PSMB4;PSMB5;PSMB2;RBBP4;PSMB3;PSMB1;UBC;E2F1;E2F4;PSMF1;E2F5;RPS27A;PSMB9;SEM1;CDK7;PSMC5;WEE1;PSMC6;CDK4;PSMC4;PSMC1;PSMC2;MNAT1
G2/M Transition R-HSA-69275	98/182	2.06153085243557e-22	6.00420860771858e-21	0	0	4.44658897790726	222.03340926055	CCNH;PPP2R2A;PSMD8;PSMD9;PSMD6;PSMD7;PPP2R1A;PSMD5;PSMD3;EP300;BTRC;PHLDA1;FBXW11;CSNK1D;PRKCA;CSNK1E;CDC25C;CDC25A;TUBA4A;RBX1;AKAP9;PSME4;PSME2;PSMD10;PSMD12;PSMD11;PSMD14;PSMD13;CUL1;HMMR;PKMYT1;CCNB1;UBC;CEP192;PSMF1;PLK4;SEM1;TPX2;CDK7;CDK1;TUBGCP3;TUBGCP4;MNAT1;CEP57;YWHAE;LIN54;CDKN1A;ACTR1A;XPO1;RAB8A;PPP1R12A;HAUS4;HAUS3;DYNLL1;TUBG1;CKAP5;HAUS2;HAUS1;CCNA2;PSMA5;PSMA6;PSMA3;PSMA4;PSMA1;…
Diseases Of Signal Transduction By Growth Factor Receptors And Second Messengers R-HSA-5663202	177/424	2.17657846884288e-22	6.22806926786444e-21	0	0	2.75571411392151	137.452589219348	MAML1;PEBP1;CCNC;RBPJ;PSMD8;PSMD9;PPP1CC;PSMD6;FGF7;PSMD7;TFG;PSMD5;PPP2R1A;MYC;FGFR1OP2;PSMD3;LONP1;TRIM24;EP300;PDGFRA;MAP2K1;MAP2K2;FBXW7;RPS6;ADAM10;FRS2;GTF2F1;GTF2F2;SND1;RBX1;EREG;EML4;ADAM17;PRKAR1A;PSME4;AKAP9;PSME2;TLN1;SQSTM1;VCL;PSMD10;PSMD12;VCP;RNASEH2A;PSMD11;CTBP2;PSMD14;CTBP1;FAM114A2;PSMD13;MAPKAP1;SEL1L;CUL1;PDGFA;RAP1B;APH1A;BAG4;RNF213;RAP1A;UBC;PSMF1;MARK3;SEC31A;SMAD2;STAT5…
Antigen Processing: Ubiquitination And Proteasome Degradation R-HSA-983168	140/307	3.38619912760447e-22	9.52222547779807e-21	0	0	3.21100257175127	158.742860598919	UBE2D3;UBE2D1;UBE3A;UBE3B;UBE2L3;CDC20;DCAF1;PSMD8;HERC4;PSMD9;NPEPPS;PSMD6;HERC2;PSMD7;HERC1;PSMD5;CDC26;RNF19A;CDC27;PSMD3;FBXO4;BTRC;SKP2;FBXO7;RNF111;FBXO9;WSB1;ANAPC7;FBXW8;FBXW11;FBXW7;UBE2E3;UBE2E1;UBE2E2;FBXO11;FBXW2;KCTD6;RBX1;RNF41;RNF126;CDC34;PSME4;UBE2V2;PSME2;ANAPC4;ANAPC1;PSMD10;PSMD12;PSMD11;CUL5;PSMD14;PSMD13;UBA6;UBA5;CUL2;CUL1;NEDD4L;UBR2;UBE2J2;FBXO44;ANAPC10;UBE2J1;SOCS3;RNF2…
Cyclin A:Cdk2-associated Events At S Phase Entry R-HSA-69656	59/84	4.69210215148656e-22	1.29708789984315e-20	0	0	8.94393458393458	439.245493932003	RB1;LIN54;CDKN1A;CDKN1B;CCNH;CKS1B;PSMD8;PSMD9;PSMD6;PSMD7;PSMD5;MYC;PSMD3;SKP2;CDC25A;CCNA2;PSMA5;PSMA6;PSMA3;PSMA4;CCNE2;PSMA1;TFDP2;PSMA2;PSME2;PSMD10;PSMD12;PSMD11;LIN37;PSMD14;PSMD13;CUL1;PSMA7;PSMB10;PSMB6;PSMB7;PSMB4;PSMB5;PSMB2;RBBP4;PSMB3;PSMB1;UBC;E2F1;E2F4;PSMF1;E2F5;RPS27A;PSMB9;SEM1;CDK7;PSMC5;WEE1;PSMC6;CDK4;PSMC4;PSMC1;PSMC2;MNAT1
Host Interactions Of HIV Factors R-HSA-162909	78/130	4.88113760123997e-22	1.32685590460373e-20	0	0	5.70101473785939	279.757309010041	CCNT1;PSMD8;PSMD9;PSMD6;PSMD7;XPO1;PSMD5;AP1G1;PSMD3;AP1S1;RCC1;BANF1;ELOC;BTRC;AP2M1;KPNA1;NUP214;NDC1;SEC13;RBX1;NUP93;PSMA5;PSMA6;PSMA3;PSMA4;PSMA1;PACS1;PSMA2;PSME4;PSME2;NUP54;NUP98;SLC25A5;PSMD10;POM121;PSMD12;PSMD11;SEH1L;CUL5;PSMD14;PSMD13;AAAS;NUP160;PSMA7;PSMB10;PSMB6;PSMB7;PSMB4;PSMB5;PSMB2;NUP85;PSMB3;UBC;PSMB1;AP2S1;ATP6V1H;NUP88;FYN;NUP43;PSMF1;RPS27A;AP1M1;RANBP2;RANBP1;NUP155;NUP1…
Autodegradation Of Cdh1 By Cdh1:APC/C R-HSA-174084	49/63	9.09258519476596e-22	2.43114859879726e-20	0	0	13.2417226487524	641.553686504498	UBE2D1;PSMD8;PSMD9;PSMD6;PSMD7;PSMD5;CDC26;CDC27;PSMD3;ANAPC7;UBE2E1;PSMA5;PSMA6;PSMA3;PSMA4;PSMA1;PSMA2;ANAPC4;PSME2;ANAPC1;PSMD10;PSMD12;PSMD11;ANAPC16;PSMD14;PSMD13;ANAPC10;PSMA7;PSMB10;PSMB6;PSMB7;PSMB4;PSMB5;PSMB2;PSMB3;PSMB1;UBC;PSMF1;RPS27A;UBE2C;PSMB9;SEM1;PSMC5;PSMC6;PSMC4;UBE2S;PSMC1;CDC16;PSMC2
Nuclear Events Mediated By NFE2L2 R-HSA-9759194	56/78	9.48155013062631e-22	2.49425939726637e-20	0	0	9.64165082694282	466.728445994285	GSK3B;PSMD8;PSMD9;PSMD6;PSMD7;PSMD5;MYC;PSMD3;EP300;PHGDH;BTRC;TALDO1;RBX1;PSMA5;PSMA6;PSMA3;PSMA4;PSMA1;PSMA2;PSME2;SQSTM1;ATF4;PSMD10;PSMD12;PSMD11;PSMD14;PSMD13;CUL1;PSMA7;PSMB10;PSMB6;PSMB7;BRIP1;PSMB4;PSMB5;PSMB2;PSMB3;PSMB1;UBC;HMOX1;PSMF1;RPS27A;CREBBP;TXNRD1;GSR;PSMB9;SEM1;GCLC;PSMC5;PSMC6;PSMC4;MAFG;PSMC1;PSMC2;GCLM;NFE2L2
Membrane Trafficking R-HSA-199991	227/599	9.79126925694943e-22	2.53485081874357e-20	0	0	2.3568982941224	114.015852837211	SCOC;KDELR1;RABGEF1;GJA1;TFG;AP1S1;ARFIP2;KIFAP3;VPS36;TBC1D10A;AGFG1;GABARAPL2;COG8;COG6;FNBP1;COG5;COG4;CSNK1D;GAPVD1;PRKAB1;EREG;DYNC1LI1;BIN1;KDELR2;PREB;KDELR3;VPS28;LMAN2L;SAR1B;COPS7A;BLOC1S4;BLOC1S6;SCFD1;SNX2;RACGAP1;VTI1A;SNX9;SNX5;SEC31A;SNAPIN;SURF4;RAB39B;SNF8;STAM;PUM1;GRB2;CALM1;ARF4;DENND1B;GDI1;DENND1A;CLTC;GDI2;CLTB;PRKAG1;KIF11;WASL;AREG;CLINT1;ACTR1A;TMED2;KIF1B;TMED7;RAB8A;SE…
Regulation Of Expression Of SLITs And ROBOs R-HSA-9010553	91/167	2.18737487853498e-21	5.57438816701648e-20	0	0	4.55818366201495	216.840020673716	RPL4;RPL5;RPL30;RPL3;RPL32;RPL34;USP33;EIF4A3;CASC3;RPL10A;RPL8;RPL9;RPL7;PSMD8;RPS15;PSMD9;RPS14;RPL7A;PSMD6;PSMD7;RPS16;RPL18A;PSMD5;MAGOH;PSMD3;RPL36;ELOC;RPS11;RPS13;RPS7;NCBP1;RPS8;RPS5;RPS6;RPSA;RBX1;PSMA5;PSMA6;PSMA3;PSMA4;PSMA1;PSMA2;PSME4;COL4A5;PSME2;RPL27;RPL28;PSMD10;PSMD12;PSMD11;PSMD14;RBM8A;PSMD13;RPL12;CUL2;RPL11;MRPL13;GSPT1;PSMA7;PSMB10;PSMB6;PSMB7;PSMB4;PSMB5;PSMB2;PSMB3;UBC;PS…
Regulation Of mRNA Stability By Proteins That Bind AU-rich Elements R-HSA-450531	60/88	2.33201204402574e-21	5.85155637508614e-20	0	0	8.12141310697962	385.828484078444	YWHAB;ELAVL1;PSMD8;PSMD9;PSMD6;PSMD7;XPO1;PSMD5;PSMD3;TNPO1;NUP214;PRKCA;YWHAZ;PSMA5;PSMA6;PSMA3;GPRC5A;PSMA4;PSMA1;XRN1;PSMA2;MAPKAPK2;PSME4;PSME2;DCP2;PSMD10;PSMD12;PSMD11;PSMD14;PSMD13;PARN;PSMA7;PSMB10;ZFP36L1;EXOSC7;PSMB6;PSMB7;EXOSC5;PSMB4;EXOSC4;PSMB5;PSMB2;PSMB3;EXOSC9;EXOSC8;PSMB1;UBC;PSMF1;EXOSC3;RPS27A;EXOSC2;EXOSC1;MAPK14;PSMB9;SEM1;PSMC5;PSMC6;PSMC4;PSMC1;PSMC2
Mitotic Spindle Checkpoint R-HSA-69618	69/110	3.29301873365944e-21	8.1377478099978e-20	0	0	6.38684526189524	301.219476365095	AHCTF1;ZWILCH;UBE2D1;CDC20;PPP1CC;XPO1;PPP2R1A;PPP2R5E;CDC26;CDC27;KNTC1;SPDL1;NDEL1;SEC13;ANAPC7;UBE2E1;PPP2R5A;PPP2R5D;KNL1;PPP2R5C;DYNLL1;CKAP5;SGO1;DYNC1LI1;ANAPC4;BIRC5;NUP98;ANAPC1;ITGB3BP;PAFAH1B1;DYNC1I2;SEH1L;ANAPC16;CDCA8;CENPA;ANAPC10;NUP160;SKA1;AURKB;SKA2;PPP2CA;PPP2CB;DSN1;NUP85;NUP43;BUB3;BUB1;CLASP1;CLASP2;RANBP2;UBE2C;RCC2;NDE1;NDC80;ZWINT;CENPH;KANSL1;UBE2S;CENPI;TAOK1;CDC16;CEN…
Global Genome Nucleotide Excision Repair (GG-NER) R-HSA-5696399	57/82	5.30363532373131e-21	1.29107898701579e-19	0	0	8.63659615384615	403.207216508852	CCNH;YY1;SUMO1;SUMO2;POLK;POLE;RNF111;RFC5;RFC3;RFC4;PARP1;PARP2;RFC2;ACTL6A;USP45;RAD23A;RAD23B;PIAS1;RBX1;UBE2V2;INO80B;INO80E;INO80D;PCNA;GPS1;COPS7A;POLD3;POLD4;POLD1;POLD2;UBC;LRIG3;RPS27A;SLC19A1;UBE2I;MCRS1;XRCC1;GTF2H1;GTF2H2;GTF2H3;GTF2H4;GTF2H5;COPS4;POLE4;COPS3;CDK7;COPS6;COPS5;COPS2;ERCC1;POLE2;RPA3;UBE2N;ERCC5;COPS8;MNAT1;CUL4B
Orc1 Removal From Chromatin R-HSA-68949	51/69	7.30619053537369e-21	1.75241128870507e-19	0	0	10.721915506481	497.127669756348	MCM8;PSMD8;PSMD9;PSMD6;PSMD7;PSMD5;PSMD3;SKP2;RBX1;CCNA2;PSMA5;PSMA6;PSMA3;PSMA4;PSMA1;PSMA2;PSME4;MCM3;MCM4;PSME2;MCM5;MCM6;PSMD10;PSMD12;PSMD11;PSMD14;PSMD13;CUL1;PSMA7;PSMB10;ORC5;PSMB6;ORC4;PSMB7;PSMB4;ORC6;PSMB5;PSMB2;PSMB3;PSMB1;UBC;PSMF1;RPS27A;CDT1;PSMB9;SEM1;PSMC5;PSMC6;PSMC4;PSMC1;PSMC2
G1/S DNA Damage Checkpoints R-HSA-69615	50/67	8.61310370767118e-21	2.03593799234952e-19	0	0	11.128050932396	514.127105857608	CDKN1A;CDKN1B;PHF20;PSMD8;PSMD9;PSMD6;PSMD7;PSMD5;CHEK2;CHEK1;PSMD3;CDC25A;CCNA2;PSMA5;PSMA6;PSMA3;PSMA4;CCNE2;PSMA1;PSMA2;PSME4;PSME2;PSMD10;PSMD12;PSMD11;PSMD14;PSMD13;PSMA7;PSMB10;PSMB6;PSMB7;PSMB4;PSMB5;PSMB2;PCBP4;PSMB3;PSMB1;UBC;PSMF1;RPS27A;PSMB9;SEM1;PSMC5;PSMC6;PSMC4;PSMC1;PSMC2;MDM2;ATM;MDM4
GSK3B And BTRC:CUL1-mediated-degradation Of NFE2L2 R-HSA-9762114	42/51	1.33784135615929e-20	3.11717035985115e-19	0	0	17.6316167664671	806.834146336205	PSMD10;GSK3B;PSMD12;PSMD11;PSMD14;PSMD13;CUL1;PSMA7;PSMB10;PSMD8;PSMB6;PSMD9;PSMB7;PSMD6;PSMB4;PSMD7;PSMB5;PSMB2;PSMD5;PSMB3;PSMD3;PSMB1;UBC;PSMF1;BTRC;RPS27A;RBX1;PSMB9;PSMA5;SEM1;PSMA6;PSMA3;PSMC5;PSMA4;PSMC6;PSMA1;PSMA2;PSMC4;PSMC1;PSMC2;PSME2;NFE2L2
GLI3 Is Processed To GLI3R By Proteasome R-HSA-5610785	46/59	1.35955664515372e-20	3.12315054682495e-19	0	0	13.3784556369068	611.991341958754	PSMD10;GSK3B;PSMD12;PSMD11;PSMD14;PSMD13;CUL1;GLI3;PSMA7;PSMB10;PSMD8;PSMB6;PSMD9;PSMB7;PSMD6;PSMB4;PSMD7;PSMB5;PSMB2;PSMD5;PSMB3;PSMD3;PSMB1;UBC;PSMF1;BTRC;RPS27A;PRKACB;CSNK1A1;PRKCA;RBX1;PSMB9;PSMA5;SEM1;PSMA6;PSMA3;PSMC5;PSMA4;PSMC6;PSMA1;PSMA2;PSMC4;PSMC1;PSME4;PSMC2;PSME2
CDK-mediated Phosphorylation And Removal Of Cdc6 R-HSA-69017	52/72	1.74616258790866e-20	3.95554330677642e-19	0	0	9.84004801920768	447.665912459253	UBE2D1;PSMD8;PSMD9;PSMD6;PSMD7;PSMD5;CDC26;CDC27;PSMD3;ANAPC7;UBE2E1;CCNA2;PSMA5;PSMA6;PSMA3;PSMA4;CCNE2;PSMA1;PSMA2;PSME4;ANAPC4;PSME2;ANAPC1;PSMD10;PSMD12;PSMD11;ANAPC16;PSMD14;PSMD13;ANAPC10;PSMA7;PSMB10;PSMB6;PSMB7;PSMB4;PSMB5;PSMB2;PSMB3;PSMB1;UBC;PSMF1;RPS27A;UBE2C;PSMB9;SEM1;PSMC5;PSMC6;PSMC4;UBE2S;PSMC1;CDC16;PSMC2
Mitotic Prometaphase R-HSA-68877	96/186	2.97324788560582e-20	6.64296890605903e-19	0	0	4.06192671681631	182.632539709939	CEP57;YWHAE;AHCTF1;NUMA1;ZWILCH;SMC3;SMC4;CDC20;PPP1CC;ACTR1A;XPO1;PPP2R1A;PPP2R5E;KNTC1;SPDL1;NDEL1;SEC13;CSNK2A2;HAUS4;HAUS3;PPP2R5A;CSNK1D;PRKCA;PPP2R5D;CSNK1E;KNL1;PPP2R5C;DYNLL1;TUBG1;CKAP5;TUBA4A;HAUS2;HAUS1;EML4;SGO1;DYNC1LI1;AKAP9;CSNK2B;BIRC5;NUP98;ITGB3BP;PAFAH1B1;SDCCAG8;DYNC1I2;SEH1L;SSNA1;DCTN3;CDCA8;NCAPG;PDS5B;PDS5A;HDAC8;CENPA;NCAPH;NUP160;SKA1;AURKB;SKA2;PPP2CA;PPP2CB;CCNB1;DSN1;…
Degradation Of Beta-Catenin By Destruction Complex R-HSA-195253	57/84	3.33099643792393e-20	7.34169620304585e-19	0	0	7.99583333333333	358.600574500455	GSK3B;PSMD8;PSMD9;PSMD6;PSMD7;PPP2R1A;PPP2R5E;PSMD5;MYC;PSMD3;BTRC;TLE4;TLE1;AXIN1;PPP2R5A;PPP2R5D;PPP2R5C;RBX1;PSMA5;PSMA6;PSMA3;PSMA4;PSMA1;PSMA2;PSME4;PSME2;PSMD10;PSMD12;PSMD11;CTBP2;PSMD14;CTBP1;PSMD13;CUL1;PSMA7;PSMB10;PPP2CA;PSMB6;PPP2CB;PSMB7;PSMB4;PSMB5;PSMB2;PSMB3;PSMB1;UBC;PSMF1;RPS27A;TCF7L2;CSNK1A1;PSMB9;SEM1;PSMC5;PSMC6;PSMC4;PSMC1;PSMC2
NIK To Noncanonical NF-kB Signaling R-HSA-5676590	45/58	5.07566702808203e-20	1.10378838970691e-18	0	0	13.0844826314625	581.307501297404	PSMD10;PSMD12;PSMD11;PSMD14;PSMD13;CUL1;PSMA7;PSMB10;RELB;PSMD8;PSMB6;PSMD9;PSMB7;PSMD6;PSMB4;PSMD7;PSMB5;PSMB2;PSMD5;PSMB3;PSMD3;PSMB1;UBC;PSMF1;BTRC;RPS27A;CHUK;FBXW11;PSMB9;PSMA5;SEM1;PSMA6;PSMA3;PSMC5;PSMA4;PSMC6;PSMA1;PSMA2;PSMC4;PSMC1;PSME4;PSMC2;UBA3;PSME2;UBE2M
PIP3 Activates AKT Signaling R-HSA-1257604	123/268	6.00127160438136e-20	1.28790447194026e-18	0	0	3.24019001735088	143.409936868839	KDM1A;PSMD8;PSMD9;PSMD6;FGF7;PSMD7;PPP2R1A;PSMD5;PSMD3;SCMH1;PIP4K2C;TRIM27;MAF1;IER3;PDGFRA;USP7;CSNK2A2;FRS2;EREG;RRAGA;RRAGC;CSNK2B;PSME4;PSME2;TRIB3;PSMD10;PSMD12;PSMD11;PSMD14;PSMD13;MAPKAP1;PDGFA;UBC;PIP5K1A;THEM4;SLC38A9;PSMF1;EGR1;JUN;PHC2;CBX6;CBX4;PHC3;SEM1;AGO3;RHEB;AGO2;SNAI1;MDM2;GRB2;STRN;RCOR1;FGFR2;EZH2;GSK3B;CDKN1A;GSK3A;CDKN1B;AREG;MECOM;PPP2R5E;CNOT6L;RING1;CHUK;EED;PDPK1;RHOG;…
Intracellular Signaling By Second Messengers R-HSA-9006925	135/306	7.12347138392877e-20	1.50888075677764e-18	0	0	3.01941772608886	133.12101476126	AHCYL1;KDM1A;PSMD8;PSMD9;PSMD6;FGF7;PSMD7;PPP2R1A;PSMD5;PSMD3;SCMH1;PIP4K2C;TRIM27;KPNA2;MAF1;PRKACB;IER3;PDGFRA;USP7;PRKCE;CSNK2A2;FRS2;PRKCA;EREG;RRAGA;RRAGC;PRKAR1A;CSNK2B;PSME4;PSME2;TRIB3;PSMD10;PSMD12;PSMD11;PSMD14;PSMD13;MAPKAP1;ITPR1;PDGFA;PRKAR2A;UBC;PIP5K1A;THEM4;SLC38A9;PSMF1;EGR1;JUN;PHC2;CBX6;CBX4;PHC3;SEM1;AGO3;NBEA;RHEB;AGO2;SNAI1;MDM2;GRB2;STRN;CALM1;RCOR1;FGFR2;EZH2;GSK3B;CDKN1A;…
Chromatin Modifying Enzymes R-HSA-3247509	113/238	7.42054369365125e-20	1.55165471337759e-18	0	0	3.44903313840156	151.921113095555	SMARCB1;KDM1A;TRRAP;JADE1;EHMT1;ARID4A;ARID4B;JADE3;YEATS4;KAT5;RUVBL2;KAT8;EP300;KAT7;KMT5B;ARID2;KDM2A;KDM2B;ARID5B;JMJD6;SAP30;MORF4L1;MORF4L2;HAT1;KDELR2;CLOCK;KMT2E;ENY2;MEAF6;KMT2A;KMT2C;PHF21A;TAF5L;EP400;MBIP;SMYD2;SMYD3;CREBBP;DR1;SETDB1;NFKB1;COPRS;TADA2A;MRGBP;CDK4;TADA3;OGT;RCOR1;EZH2;KDM5A;SUV39H2;KDM5B;SETD2;KDM5C;PHF20;SUV39H1;DPY30;SGF29;ING4;ING5;ING3;MECOM;VPS72;WDR5;HMG20B;JAK2…
Influenza Infection R-HSA-168255	85/157	7.91567499086492e-20	1.63423619115199e-18	0	0	4.48879678928687	197.430106792512	RPL4;RPL5;RPL30;RPL3;RPL32;RPL34;CLTC;RPL10A;RPL8;RPL9;RPL7;RPS15;RPS14;RPL7A;RPS16;XPO1;RPL18A;RPL36;KPNA4;KPNA2;RPS11;KPNA3;RPS13;KPNA1;NUP214;NDC1;PBRM1;SEC13;RPS7;PARP1;RPS8;RPS5;RPS6;RPSA;GTF2F1;GTF2F2;GNL3;NUP93;DNAJC3;RPL27;NUP54;NUP98;RPL28;POM121;SEH1L;RPL12;RPL11;AAAS;MRPL13;NUP160;BLOC1S6;POLR2A;NUP85;POLR2B;POLR2C;POLR2D;POLR2E;RPL14;RPS3;POLR2F;NUP88;NUP43;POLR2G;POLR2H;RPL15;RPS2;RP…
Transport Of Mature Transcript To Cytoplasm R-HSA-72202	56/83	1.0846284860193e-19	2.20637918104041e-18	0	0	7.85366765467703	342.953010796229	NXT1;EIF4A3;CASC3;GLE1;MAGOH;NDC1;NUP214;SEC13;NCBP1;THOC1;THOC3;THOC2;CDC40;THOC7;SRRM1;THOC6;WDR33;NUP93;DDX39B;SRSF2;SRSF3;NUP54;SRSF4;NUP98;SRSF5;SLU7;SRSF7;SRSF9;FYTTD1;SLBP;POM121;SEH1L;RBM8A;POLDIP3;AAAS;NUP160;NXF1;FIP1L1;NUP85;U2AF2;SYMPK;NUP43;NUP88;EIF4E;SRSF11;RANBP2;CHTOP;NUP155;ALYREF;CPSF3;CPSF2;NUP153;MAGOHB;NUP35;RNPS1;NUP37
p53-Dependent G1 DNA Damage Response R-HSA-69563	48/65	1.09574931737752e-19	2.20637918104041e-18	0	0	10.6778039591946	466.16813051644	PSMD10;CDKN1A;PSMD12;CDKN1B;PSMD11;PSMD14;PHF20;PSMD13;PSMA7;PSMB10;PSMD8;PSMB6;PSMD9;PSMB7;PSMD6;PSMB4;PSMD7;PSMB5;PSMB2;PSMD5;PCBP4;PSMB3;CHEK2;PSMD3;PSMB1;UBC;PSMF1;RPS27A;PSMB9;CCNA2;PSMA5;SEM1;PSMA6;PSMA3;PSMC5;PSMA4;PSMC6;CCNE2;PSMA1;PSMA2;PSMC4;PSMC1;PSME4;PSMC2;MDM2;PSME2;ATM;MDM4
Deubiquitination R-HSA-5688426	126/279	1.13402451531889e-19	2.25560242010379e-18	0	0	3.14636145340561	137.254807852068	OTUD5;TRRAP;UBE2D1;TOMM20;CDC20;PSMD8;YY1;PSMD9;PSMD6;PSMD7;PSMD5;MYC;PSMD3;TRIM25;EP300;SKP2;USP7;USP5;USP3;MUL1;CDC25A;POLG2;HGS;PSME4;PSME2;VDAC2;VDAC1;STAM2;PSMD10;INO80B;INO80E;PSMD12;VCP;INO80D;PSMD11;PSMD14;PSMD13;BRCC3;HIF1A;SNX3;ATXN3;VCPIP1;RHOT1;UBC;PSMF1;RCE1;CLSPN;SMAD2;SMAD1;SMURF2;SIAH2;STAM;NFKBIA;SEM1;TADA3;CDK1;MDM2;MDM4;OGT;USP37;USP32;USP33;OTUD7B;BRCA1;AREG;MYSM1;BABAM1;BABAM…
Dectin-1 Mediated Noncanonical NF-kB Signaling R-HSA-5607761	46/61	1.5001029427933e-19	2.94779265023599e-18	0	0	11.5931910812755	502.490440244115	PSMD10;PSMD12;PSMD11;PSMD14;PSMD13;CUL1;PSMA7;PSMB10;RELA;RELB;PSMD8;PSMB6;PSMD9;PSMB7;PSMD6;PSMB4;PSMD7;PSMB5;PSMB2;PSMD5;PSMB3;PSMD3;PSMB1;UBC;PSMF1;BTRC;RPS27A;CHUK;FBXW11;PSMB9;PSMA5;SEM1;PSMA6;PSMA3;PSMC5;PSMA4;PSMC6;PSMA1;PSMA2;PSMC4;PSMC1;PSME4;PSMC2;UBA3;PSME2;UBE2M
Degradation Of GLI1 By Proteasome R-HSA-5610780	45/59	1.70209134882643e-19	3.22803603480919e-18	0	0	12.14910628681	525.051073826126	PSMD10;PSMD12;PSMD11;PSMD14;PSMD13;CUL1;PSMA7;PSMB10;PSMD8;PSMB6;PSMD9;PSMB7;PSMD6;PSMB4;PSMD7;PSMB5;PSMB2;PSMD5;PSMB3;PSMD3;PSMB1;UBC;PSMF1;BTRC;RPS27A;PRKACB;PRKCA;RBX1;PSMB9;PSMA5;SEM1;PSMA6;PSMA3;ITCH;PSMC5;PSMA4;PSMC6;PSMA1;PSMA2;PSMC4;PSMC1;PSME4;PSMC2;NUMB;PSME2
Degradation Of GLI2 By Proteasome R-HSA-5610783	45/59	1.70209134882643e-19	3.22803603480919e-18	0	0	12.14910628681	525.051073826126	PSMD10;GSK3B;PSMD12;PSMD11;PSMD14;PSMD13;CUL1;PSMA7;PSMB10;PSMD8;PSMB6;PSMD9;PSMB7;PSMD6;PSMB4;PSMD7;PSMB5;PSMB2;PSMD5;PSMB3;PSMD3;PSMB1;UBC;PSMF1;BTRC;RPS27A;PRKACB;CSNK1A1;PRKCA;RBX1;PSMB9;PSMA5;SEM1;PSMA6;PSMA3;PSMC5;PSMA4;PSMC6;PSMA1;PSMA2;PSMC4;PSMC1;PSME4;PSMC2;PSME2
SCF(Skp2)-mediated Degradation Of P27/P21 R-HSA-187577	45/59	1.70209134882643e-19	3.22803603480919e-18	0	0	12.14910628681	525.051073826126	PSMD10;CDKN1A;PSMD12;CDKN1B;PSMD11;PSMD14;PSMD13;CUL1;PSMA7;PSMB10;CKS1B;PSMD8;PSMB6;PSMD9;PSMB7;PSMD6;PSMB4;PSMD7;PSMB5;PSMB2;PSMD5;PSMB3;PSMD3;PSMB1;UBC;PSMF1;SKP2;RPS27A;PSMB9;CCNA2;PSMA5;SEM1;PSMA6;PSMA3;PSMC5;PSMA4;PSMC6;CCNE2;PSMA1;PSMA2;CDK4;PSMC4;PSMC1;PSMC2;PSME2
Downstream Signaling Events Of B Cell Receptor (BCR) R-HSA-1168372	54/79	1.93498087146379e-19	3.62753310500856e-18	0	0	8.17614220514052	352.301949489444	PSMD8;PPP3CA;PSMD9;PSMD6;PSMD7;PSMD5;PSMD3;BTRC;HRAS;CHUK;FBXW11;PSMA5;PSMA6;PSMA3;PSMA4;PSMA1;PSMA2;PSME4;PSME2;PSMD10;PSMD12;PSMD11;PSMD14;PSMD13;CUL1;BCL10;PSMA7;PSMB10;RELA;PSMB6;PSMB7;NRAS;PPP3R1;PSMB4;PSMB5;PSMB2;PSMB3;PSMB1;UBC;PSMF1;RPS27A;NFATC3;NFKB1;PSMB9;FKBP1A;NFKBIA;SEM1;PSMC5;PSMC6;PSMC4;PSMC1;PSMC2;CALM1;NFKBIB
Ubiquitin Mediated Degradation Of Phosphorylated Cdc25A R-HSA-69601	41/51	2.13979425780736e-19	3.96591413009522e-18	0	0	15.48594348659	665.716042676496	PSMD10;PSMD12;PSMD11;PSMD14;PSMD13;PSMA7;PSMB10;PSMD8;PSMB6;PSMD9;PSMB7;PSMD6;PSMB4;PSMD7;PSMB5;PSMB2;PSMD5;PSMB3;CHEK2;CHEK1;PSMD3;PSMB1;UBC;PSMF1;RPS27A;CDC25A;PSMB9;PSMA5;SEM1;PSMA6;PSMA3;PSMC5;PSMA4;PSMC6;PSMA1;PSMA2;PSMC4;PSMC1;PSME4;PSMC2;PSME2
Vesicle-mediated Transport R-HSA-5653656	231/637	2.62671396084213e-19	4.76881681950807e-18	0	0	2.1949279374362	93.9064429261813	SCOC;KDELR1;RABGEF1;GJA1;TFG;AP1S1;ARFIP2;KIFAP3;VPS36;TBC1D10A;AGFG1;GABARAPL2;COG8;COG6;FNBP1;COG5;COG4;CSNK1D;GAPVD1;PRKAB1;EREG;DYNC1LI1;BIN1;KDELR2;PREB;KDELR3;VPS28;LMAN2L;SAR1B;COPS7A;BLOC1S4;BLOC1S6;SCFD1;SNX2;RACGAP1;VTI1A;SNX9;SNX5;SEC31A;SNAPIN;SURF4;RAB39B;SNF8;STAM;PUM1;GRB2;CALM1;ARF4;DENND1B;GDI1;DENND1A;CLTC;GDI2;CLTB;PRKAG1;KIF11;WASL;AREG;CLINT1;ACTR1A;TMED2;KIF1B;TMED7;RAB8A;SE…
Resolution Of Sister Chromatid Cohesion R-HSA-2500257	65/106	2.63147463982665e-19	4.76881681950807e-18	0	0	6.01079702993562	257.151348187321	AHCTF1;ZWILCH;SMC3;CDC20;PPP1CC;XPO1;PPP2R1A;PPP2R5E;KNTC1;SPDL1;NDEL1;SEC13;PPP2R5A;PPP2R5D;KNL1;PPP2R5C;DYNLL1;CKAP5;SGO1;DYNC1LI1;BIRC5;NUP98;ITGB3BP;PAFAH1B1;DYNC1I2;SEH1L;CDCA8;PDS5B;PDS5A;HDAC8;CENPA;NUP160;SKA1;AURKB;SKA2;PPP2CA;PPP2CB;CCNB1;DSN1;NUP85;RAD21;NUP43;BUB3;BUB1;CLASP1;CLASP2;RANBP2;RCC2;NDE1;NDC80;WAPL;ZWINT;CENPH;KANSL1;CENPI;TAOK1;CENPK;CDK1;CENPN;CENPP;CENPQ;SPC24;MAD2L1;NU…
RHO GTPases Activate Formins R-HSA-5663220	70/119	3.01323855858349e-19	5.40065064730734e-18	0	0	5.42009714423508	231.146012050154	AHCTF1;ZWILCH;ACTG1;CDC20;PPP1CC;XPO1;PPP2R1A;PPP2R5E;KNTC1;SPDL1;NDEL1;SEC13;PPP2R5A;PPP2R5D;KNL1;PPP2R5C;DYNLL1;CKAP5;RHOD;RHOA;RHOB;SGO1;DYNC1LI1;BIRC5;NUP98;PFN1;ITGB3BP;PFN2;PAFAH1B1;DYNC1I2;SEH1L;CDCA8;CENPA;NUP160;SKA1;AURKB;SKA2;CDC42;PPP2CA;PPP2CB;DSN1;NUP85;DVL2;NUP43;BUB3;SRGAP2;BUB1;SCAI;CLASP1;CLASP2;RANBP2;RCC2;NDE1;NDC80;ZWINT;DIAPH2;DIAPH3;FMNL2;CENPH;KANSL1;CENPI;TAOK1;CENPK;CENP…
CLEC7A (Dectin-1) Signaling R-HSA-5607764	62/99	3.78656188887009e-19	6.71291569646426e-18	0	0	6.35022603831268	269.361718302431	AHCYL1;UBE2D1;PSMD8;PSMD9;PPP3CA;PSMD6;PSMD7;CASP8;PSMD5;PSMD3;BTRC;CHUK;FBXW11;PDPK1;PSMA5;PSMA6;PSMA3;CDC34;PSMA4;PSMA1;PSMA2;TRAF6;PSME4;PSME2;PSMD10;PSMD12;PSMD11;PSMD14;PSMD13;CUL1;ITPR1;BCL10;PSMA7;PSMB10;RELA;RELB;PSMB6;PSMB7;PPP3R1;PSMB4;PSMB5;PSMB2;PSMB3;UBC;PSMB1;PSMF1;RPS27A;NFATC3;NFKB1;PSMB9;NFKBIA;SEM1;PSMC5;PSMC6;PSMC4;PSMC1;PSMC2;UBA3;UBE2N;TAB2;CALM1;UBE2M
Gap-filling DNA Repair Synthesis And Ligation In TC-NER R-HSA-6782210	47/64	3.87678572342032e-19	6.79896506978338e-18	0	0	10.4528424319368	443.138955827359	PCNA;CCNH;PRPF19;POLD3;POLD4;POLR2A;POLR2B;POLD1;POLR2C;POLD2;POLR2D;UBC;POLR2E;EP300;POLR2F;LRIG3;POLR2G;POLK;POLR2H;RPS27A;POLE;POLR2J;POLR2K;SLC19A1;HMGN1;RFC5;AQR;RFC3;USP7;RFC4;RFC2;XRCC1;GTF2H1;GTF2H2;GTF2H3;GTF2H4;GTF2H5;RBX1;POLE4;CDK7;POLE2;RPA3;PPIE;ERCC8;TCEA1;MNAT1;CUL4B
Stabilization Of P53 R-HSA-69541	43/56	6.96771157827692e-19	1.2089720834223e-17	0	0	12.4969591979654	522.4707446722	PSMD10;PSMD12;PSMD11;PSMD14;PHF20;PSMD13;PSMA7;PSMB10;PSMD8;PSMB6;PSMD9;PSMB7;PSMD6;PSMB4;PSMD7;PSMB5;PSMB2;PSMD5;PSMB3;CHEK2;PSMD3;PSMB1;UBC;PSMF1;RPS27A;PSMB9;PSMA5;SEM1;PSMA6;PSMA3;PSMC5;PSMA4;PSMC6;PSMA1;PSMA2;PSMC4;PSMC1;PSME4;PSMC2;MDM2;PSME2;ATM;MDM4
Degradation Of AXIN R-HSA-4641257	42/54	7.60521289383175e-19	1.29209398227496e-17	0	0	13.2211976047904	551.592103656373	PSMD10;PSMD12;PSMD11;PSMD14;PSMD13;PSMA7;PSMB10;PSMD8;PSMB6;PSMD9;PSMB7;PSMD6;PSMB4;PSMD7;PSMB5;PSMB2;TNKS2;PSMD5;PSMB3;PSMD3;PSMB1;UBC;PSMF1;RPS27A;SMURF2;AXIN1;PSMB9;PSMA5;RNF146;SEM1;PSMA6;PSMA3;PSMC5;PSMA4;PSMC6;PSMA1;PSMA2;PSMC4;PSMC1;PSME4;PSMC2;PSME2
SCF-beta-TrCP Mediated Degradation Of Emi1 R-HSA-174113	42/54	7.60521289383175e-19	1.29209398227496e-17	0	0	13.2211976047904	551.592103656373	PSMD10;PSMD12;PSMD11;PSMD14;PSMD13;CUL1;PSMA7;PSMB10;CDC20;PSMD8;PSMB6;PSMD9;PSMB7;PSMD6;PSMB4;PSMD7;PSMB5;PSMB2;PSMD5;PSMB3;PSMD3;PSMB1;UBC;FBXO5;PSMF1;BTRC;RPS27A;PSMB9;PSMA5;SEM1;PSMA6;PSMA3;PSMC5;PSMA4;PSMC6;PSMA1;PSMA2;PSMC4;PSMC1;PSME4;PSMC2;PSME2
Influenza Viral RNA Transcription And Replication R-HSA-168273	76/137	1.0600920573221e-18	1.78248468607458e-17	0	0	4.73027422694289	195.77742186879	RPL4;RPL5;RPL30;RPL3;RPL32;RPL34;RPL10A;RPL8;RPL9;RPL7;RPS15;RPS14;RPL7A;RPS16;RPL18A;RPL36;RPS11;RPS13;NUP214;NDC1;PBRM1;SEC13;RPS7;PARP1;RPS8;RPS5;RPS6;RPSA;GTF2F1;GTF2F2;GNL3;NUP93;DNAJC3;RPL27;NUP54;NUP98;RPL28;POM121;SEH1L;RPL12;RPL11;AAAS;MRPL13;NUP160;BLOC1S6;POLR2A;NUP85;POLR2B;POLR2C;POLR2D;POLR2E;RPL14;RPS3;POLR2F;NUP88;NUP43;POLR2G;POLR2H;RPL15;RPS2;RPL18;RPS27A;POLR2J;POLR2K;RPL19;RAN…
Dual Incision In TC-NER R-HSA-6782135	47/65	1.11386981512319e-18	1.8537976208836e-17	0	0	9.87150279776179	408.075007828317	PCNA;CCNH;PRPF19;POLD3;POLD4;POLR2A;POLR2B;POLD1;POLR2C;POLD2;POLR2D;UBC;POLR2E;EP300;POLR2F;POLR2G;POLK;POLR2H;RPS27A;POLE;POLR2J;POLR2K;SLC19A1;HMGN1;RFC5;AQR;RFC3;USP7;RFC4;RFC2;GTF2H1;GTF2H2;GTF2H3;GTF2H4;GTF2H5;RBX1;POLE4;CDK7;ERCC1;POLE2;RPA3;PPIE;ERCC8;TCEA1;ERCC5;MNAT1;CUL4B
DNA Replication Pre-Initiation R-HSA-69002	72/127	1.66552996219378e-18	2.74391855387683e-17	0	0	4.96728150016449	203.34256431343	MCM8;GMNN;UBE2D1;MCM10;PSMD8;PSMD9;PSMD6;PSMD7;PSMD5;CDC26;CDC27;PSMD3;KPNA6;POLE;KPNA1;ANAPC7;UBE2E1;PSMA5;PSMA6;PSMA3;DBF4;PSMA4;PSMA1;PSMA2;MCM3;ANAPC4;PSME2;MCM4;MCM5;MCM6;ANAPC1;PSMD10;PRIM2;PSMD12;PSMD11;ANAPC16;PSMD14;PSMD13;PRIM1;ANAPC10;PSMA7;PSMB10;ORC5;PSMB6;ORC4;PSMB7;PSMB4;ORC6;CDC45;PSMB5;PSMB2;PSMB3;UBC;PSMB1;PSMF1;RPS27A;CDT1;UBE2C;CDC7;PSMB9;SEM1;POLE4;POLA2;PSMC5;PSMC6;UBE2S;PSM…
Class I MHC Mediated Antigen Processing And Presentation R-HSA-983169	154/378	1.88902670629443e-18	3.08100255796622e-17	0	0	2.63273750922963	107.443255000542	UBE2D3;UBE2D1;UBE3A;UBE3B;UBE2L3;CDC20;DCAF1;PSMD8;HERC4;PSMD9;NPEPPS;PSMD6;HERC2;PSMD7;HERC1;PSMD5;CDC26;RNF19A;CDC27;PSMD3;FBXO4;BTRC;SKP2;FBXO7;RNF111;FBXO9;WSB1;ANAPC7;FBXW8;FBXW11;FBXW7;UBE2E3;UBE2E1;UBE2E2;FBXO11;FBXW2;KCTD6;RBX1;RNF41;RNF126;CDC34;PSME4;UBE2V2;PSME2;ANAPC4;ANAPC1;PSMD10;PSMD12;PSMD11;CUL5;PSMD14;SAR1B;PSMD13;UBA6;UBA5;CUL2;CUL1;NEDD4L;LY96;UBR2;UBE2J2;FBXO44;ANAPC10;UBE2J1…
Hh Mutants Are Degraded By ERAD R-HSA-5362768	42/55	2.56106340386061e-18	4.13573704128381e-17	0	0	12.2034085674804	494.31259894241	PSMD10;PSMD12;VCP;PSMD11;PSMD14;PSMD13;SEL1L;DERL2;PSMA7;PSMB10;PSMD8;PSMB6;PSMD9;ERLEC1;PSMB7;PSMD6;PSMB4;PSMD7;PSMB5;PSMB2;PSMD5;PSMB3;PSMD3;PSMB1;UBC;PSMF1;RPS27A;PSMB9;PSMA5;SEM1;PSMA6;PSMA3;PSMC5;PSMA4;PSMC6;PSMA1;PSMA2;PSMC4;PSMC1;PSME4;PSMC2;PSME2
Negative Regulation Of NOTCH4 Signaling R-HSA-9604323	41/53	2.83089949762359e-18	4.48271561225638e-17	0	0	12.9033165708812	521.370598635466	PSMD10;PSMD12;PSMD11;PSMD14;PSMD13;CUL1;PSMA7;PSMB10;PSMD8;PSMB6;PSMD9;PSMB7;PSMD6;PSMB4;PSMD7;PSMB5;PSMB2;PSMD5;PSMB3;PSMD3;PSMB1;UBC;PSMF1;RPS27A;FBXW7;YWHAZ;RBX1;PSMB9;PSMA5;SEM1;PSMA6;PSMA3;PSMC5;PSMA4;PSMC6;PSMA1;PSMA2;PSMC4;PSMC1;PSMC2;PSME2
Vif-mediated Degradation Of APOBEC3G R-HSA-180585	41/53	2.83089949762359e-18	4.48271561225638e-17	0	0	12.9033165708812	521.370598635466	PSMD10;PSMD12;PSMD11;CUL5;PSMD14;PSMD13;PSMA7;PSMB10;PSMD8;PSMB6;PSMD9;PSMB7;PSMD6;PSMB4;PSMD7;PSMB5;PSMB2;PSMD5;PSMB3;PSMD3;PSMB1;UBC;ELOC;PSMF1;RPS27A;RBX1;PSMB9;PSMA5;SEM1;PSMA6;PSMA3;PSMC5;PSMA4;PSMC6;PSMA1;PSMA2;PSMC4;PSMC1;PSME4;PSMC2;PSME2
Ubiquitin-dependent Degradation Of Cyclin D R-HSA-75815	40/51	3.03768769516742e-18	4.76391214501736e-17	0	0	13.7306026508804	553.829831758171	PSMD10;GSK3B;PSMD12;PSMD11;PSMD14;PSMD13;PSMA7;PSMB10;PSMD8;PSMB6;PSMD9;PSMB7;PSMD6;PSMB4;PSMD7;PSMB5;PSMB2;PSMD5;PSMB3;PSMD3;PSMB1;UBC;PSMF1;RPS27A;PSMB9;PSMA5;SEM1;PSMA6;PSMA3;PSMC5;PSMA4;PSMC6;PSMA1;PSMA2;CDK4;PSMC4;PSMC1;PSME4;PSMC2;PSME2
Activation Of NF-kappaB In B Cells R-HSA-1169091	47/66	3.07861194375124e-18	4.78211055262693e-17	0	0	9.35135680928941	377.065903446921	PSMD10;PSMD12;PSMD11;PSMD14;PSMD13;CUL1;BCL10;PSMA7;PSMB10;RELA;PSMD8;PSMB6;PSMD9;PSMB7;PSMD6;PSMB4;PSMD7;PSMB5;PSMB2;PSMD5;PSMB3;PSMD3;PSMB1;UBC;PSMF1;BTRC;RPS27A;CHUK;FBXW11;NFKB1;PSMB9;PSMA5;NFKBIA;SEM1;PSMA6;PSMA3;PSMC5;PSMA4;PSMC6;PSMA1;PSMA2;PSMC4;PSMC1;PSME4;PSMC2;PSME2;NFKBIB
Regulation Of Activated PAK-2p34 By Proteasome Mediated Degradation R-HSA-211733	39/49	3.14953985889063e-18	4.84613161306663e-17	0	0	14.7234801340354	593.34557941731	PSMD10;PSMD12;PSMD11;PSMD14;PSMD13;PSMA7;PSMB10;PSMD8;PSMB6;PSMD9;PSMB7;PSMD6;PSMB4;PSMD7;PSMB5;PSMB2;PSMD5;PSMB3;PSMD3;PSMB1;UBC;PSMF1;RPS27A;PSMB9;PSMA5;SEM1;PSMA6;PSMA3;PSMC5;PSMA4;PSMC6;PSMA1;PSMA2;PSMC4;PSMC1;PSME4;PSMC2;PSME2;PKN2
Cellular Response To Hypoxia R-HSA-1234174	50/73	3.68069782998877e-18	5.61048426234737e-17	0	0	8.22195093957701	330.057306349434	CITED2;UBE2D3;UBE2D1;LIMD1;PSMD8;PSMD9;PSMD6;PSMD7;PSMD5;PSMD3;EP300;ELOC;RBX1;PSMA5;PSMA6;PSMA3;PSMA4;PSMA1;PSMA2;PSME4;PSME2;PSMD10;PSMD12;PSMD11;PSMD14;PSMD13;CUL2;HIF1A;PSMA7;PSMB10;PSMB6;PSMB7;PSMB4;PSMB5;PSMB2;PSMB3;PSMB1;UBC;PSMF1;VHL;RPS27A;CREBBP;PSMB9;VEGFA;SEM1;PSMC5;PSMC6;PSMC4;PSMC1;PSMC2
Oxygen-dependent Proline Hydroxylation Of Hypoxia-inducible Factor Alpha R-HSA-1234176	46/64	3.85875802260293e-18	5.82743919894942e-17	0	0	9.65915447934148	387.295257484769	PSMD10;PSMD12;PSMD11;PSMD14;PSMD13;UBE2D3;CUL2;UBE2D1;LIMD1;HIF1A;PSMA7;PSMB10;PSMD8;PSMB6;PSMD9;PSMB7;PSMD6;PSMB4;PSMD7;PSMB5;PSMB2;PSMD5;PSMB3;PSMD3;PSMB1;UBC;ELOC;PSMF1;VHL;RPS27A;RBX1;PSMB9;PSMA5;SEM1;PSMA6;PSMA3;PSMC5;PSMA4;PSMC6;PSMA1;PSMA2;PSMC4;PSMC1;PSME4;PSMC2;PSME2
MAPK6/MAPK4 Signaling R-HSA-5687128	57/90	4.7367313855632e-18	7.08771457784732e-17	0	0	6.5395541958042	260.870562038471	PSMD8;PSMD9;CCND3;PSMD6;PSMD7;XPO1;PSMD5;MYC;PSMD3;PRKACB;NCOA3;PRKCA;ETV4;PSMA5;PSMA6;PSMA3;PSMA4;PSMA1;PSMA2;CDC42EP3;PSME4;PSME2;PSMD10;PSMD12;PSMD11;PSMD14;PSMD13;PSMA7;PSMB10;CDC42;PSMB6;DNAJB1;PSMB7;PSMB4;PSMB5;PSMB2;PSMB3;PSMB1;UBC;IGF2BP1;PSMF1;MAPK6;RPS27A;JUN;PSMB9;SEM1;TNRC6C;PSMC5;PSMC6;AGO3;PSMC4;PSMC1;AGO2;PSMC2;CDK1;PKN2;TNRC6B
FCERI Mediated NF-kB Activation R-HSA-2871837	52/78	4.93388842106287e-18	7.31561092250322e-17	0	0	7.56638655462185	301.523563067327	UBE2D1;PSMD8;PSMD9;PSMD6;PSMD7;PSMD5;PSMD3;BTRC;CHUK;FBXW11;PDPK1;PSMA5;PSMA6;PSMA3;CDC34;PSMA4;PSMA1;PSMA2;TRAF6;PSME4;PSME2;PSMD10;PSMD12;PSMD11;PSMD14;PSMD13;CUL1;BCL10;PSMA7;PSMB10;RELA;PSMB6;PSMB7;PSMB4;PSMB5;PSMB2;PSMB3;PSMB1;UBC;PSMF1;RPS27A;NFKB1;PSMB9;NFKBIA;SEM1;PSMC5;PSMC6;PSMC4;PSMC1;PSMC2;UBE2N;TAB2
Defective CFTR Causes Cystic Fibrosis R-HSA-5678895	44/60	5.80713009351463e-18	8.53281908335348e-17	0	0	10.3904265516415	412.369484215747	PSMD10;PSMD12;VCP;PSMD11;PSMD14;PSMD13;SEL1L;DERL1;DERL2;PSMA7;PSMB10;PSMD8;PSMB6;PSMD9;ERLEC1;PSMB7;PSMD6;PSMB4;PSMD7;PSMB5;PSMB2;PSMD5;PSMB3;PSMD3;PSMB1;UBC;PSMF1;RPS27A;ERLIN1;PSMB9;PSMA5;SEM1;PSMA6;PSMA3;PSMC5;PSMA4;PSMC6;PSMA1;PSMA2;PSMC4;PSMC1;PSME4;PSMC2;PSME2
SUMOylation R-HSA-2990846	88/174	5.97894894044524e-18	8.70684439452338e-17	0	0	3.89005728060739	154.27300762892	TOP2A;MDC1;TOP2B;SMC5;SMC6;BRCA1;NR3C1;SMC3;AREG;HERC2;ING3;TRIM28;SUMO1;SCMH1;SUMO2;EP300;TRIM27;DDX17;NUP214;PIAS4;NCOA1;NDC1;NCOA2;DAXX;SEC13;PARP1;RING1;NSMCE3;NSMCE2;MITF;SENP2;TOPORS;PIAS1;SENP1;NUP93;NSMCE4A;RARA;BIRC5;NUP54;NUP98;TOP1;HDAC4;BLM;DDX5;DNMT1;POM121;SEH1L;PCNA;UHRF2;CTBP1;CDCA8;AAAS;NUP160;AURKB;RELA;RNF2;AURKA;WRN;NUP85;RAD21;TDG;NRIP1;NUP88;NUP43;VHL;RANBP2;SUZ12;CASP8AP2;C…
RNA Polymerase II Transcription Termination R-HSA-73856	47/67	8.20613366314797e-18	1.18444283226499e-16	0	0	8.88322541966427	349.480743479737	FYTTD1;SLBP;RBM8A;POLDIP3;CSTF3;EIF4A3;CASC3;LSM10;LSM11;FIP1L1;PCF11;U2AF2;MAGOH;PAPOLA;CSTF1;SYMPK;SNRPD3;SRSF11;CHTOP;CPSF7;CPSF6;NCBP1;ALYREF;CPSF3;CPSF2;THOC1;THOC3;THOC2;MAGOHB;CDC40;THOC7;SRRM1;THOC6;WDR33;NUDT21;DDX39B;SRSF2;SRSF3;SNRPE;SRSF4;RNPS1;SNRPF;SRSF5;SLU7;SRSF7;SNRPB;SRSF9
FBXL7 Down-Regulates AURKA During Mitotic Entry And In Early Mitosis R-HSA-8854050	41/54	9.360851459009e-18	1.32761293301249e-16	0	0	11.9099985263778	466.990987667883	PSMD10;PSMD12;PSMD11;PSMD14;PSMD13;CUL1;PSMA7;PSMB10;AURKA;PSMD8;PSMB6;PSMD9;PSMB7;PSMD6;PSMB4;PSMD7;PSMB5;PSMB2;PSMD5;PSMB3;PSMD3;PSMB1;UBC;PSMF1;RPS27A;RBX1;PSMB9;PSMA5;SEM1;PSMA6;PSMA3;PSMC5;PSMA4;PSMC6;PSMA1;PSMA2;PSMC4;PSMC1;PSME4;PSMC2;PSME2
Regulation Of RUNX3 Expression And Activity R-HSA-8941858	41/54	9.360851459009e-18	1.32761293301249e-16	0	0	11.9099985263778	466.990987667883	PSMD10;PSMD12;PSMD11;CBFB;PSMD14;PSMD13;PSMA7;PSMB10;PSMD8;PSMB6;PSMD9;PSMB7;PSMD6;PSMB4;PSMD7;PSMB5;PSMB2;PSMD5;PSMB3;PSMD3;PSMB1;UBC;EP300;PSMF1;RPS27A;SMURF2;PSMB9;PSMA5;SEM1;PSMA6;PSMA3;PSMC5;PSMA4;PSMC6;PSMA1;PSMA2;PSMC4;PSMC1;PSMC2;MDM2;PSME2
Regulation Of Apoptosis R-HSA-169911	40/52	1.04796794426122e-17	1.46435094929852e-16	0	0	12.5855877423989	492.059901761685	PSMD10;PSMD12;PSMD11;PSMD14;PSMD13;PSMA7;PSMB10;PSMD8;PSMB6;PSMD9;PSMB7;PSMD6;PSMB4;PSMD7;PSMB5;PSMB2;PSMD5;PSMB3;PSMD3;PSMB1;UBC;PSMF1;RPS27A;PSMB9;PSMA5;SEM1;ARHGAP10;PSMA6;PSMA3;PSMC5;PSMA4;PSMC6;PSMA1;PSMA2;PSMC4;PSMC1;PSME4;PSMC2;PSME2;PKN2
Regulation Of RAS By GAPs R-HSA-5658442	46/65	1.0504540838009e-17	1.46435094929852e-16	0	0	9.15019747883254	357.724445432938	PSMD10;PSMD12;PSMD11;PSMD14;PSMD13;RASAL2;PSMA7;PSMB10;PSMD8;PSMB6;PSMD9;SPRED2;PSMB7;PSMD6;SPRED1;NRAS;PSMB4;PSMD7;PSMB5;PSMB2;PSMD5;PSMB3;PSMD3;PSMB1;UBC;PSMF1;RPS27A;HRAS;RBX1;PSMB9;PSMA5;SEM1;PSMA6;PSMA3;PSMC5;PSMA4;PSMC6;PSMA1;PSMA2;PSMC4;PSMC1;PSME4;RASA2;PSMC2;NF1;PSME2
Autodegradation Of E3 Ubiquitin Ligase COP1 R-HSA-349425	39/51	3.85728218037804e-17	5.28674557663579e-16	0	0	12.2680110100527	463.65700868224	PSMD10;PSMD12;PSMD11;PSMD14;PSMD13;PSMA7;PSMB10;PSMD8;PSMB6;PSMD9;PSMB7;PSMD6;PSMB4;PSMD7;PSMB5;PSMB2;PSMD5;PSMB3;PSMD3;PSMB1;UBC;PSMF1;RPS27A;PSMB9;PSMA5;SEM1;PSMA6;PSMA3;PSMC5;PSMA4;PSMC6;PSMA1;PSMA2;PSMC4;PSMC1;PSME4;PSMC2;PSME2;ATM
Vpu Mediated Degradation Of CD4 R-HSA-180534	39/51	3.85728218037804e-17	5.28674557663579e-16	0	0	12.2680110100527	463.65700868224	PSMD10;PSMD12;PSMD11;PSMD14;PSMD13;PSMA7;PSMB10;PSMD8;PSMB6;PSMD9;PSMB7;PSMD6;PSMB4;PSMD7;PSMB5;PSMB2;PSMD5;PSMB3;PSMD3;PSMB1;UBC;PSMF1;BTRC;RPS27A;PSMB9;PSMA5;SEM1;PSMA6;PSMA3;PSMC5;PSMA4;PSMC6;PSMA1;PSMA2;PSMC4;PSMC1;PSME4;PSMC2;PSME2
Unattached Kinetochores Signal Amplification Via A MAD2 Inhibitory Signal R-HSA-141444	57/93	4.33053113487101e-17	5.88591356747885e-16	0	0	5.99344951923077	225.822727600935	AHCTF1;ZWILCH;CDC20;PPP1CC;XPO1;PPP2R1A;PPP2R5E;KNTC1;SPDL1;NDEL1;SEC13;PPP2R5A;PPP2R5D;KNL1;PPP2R5C;DYNLL1;CKAP5;SGO1;DYNC1LI1;BIRC5;NUP98;ITGB3BP;PAFAH1B1;DYNC1I2;SEH1L;CDCA8;CENPA;AURKB;NUP160;SKA1;SKA2;PPP2CA;PPP2CB;DSN1;NUP85;NUP43;BUB3;BUB1;CLASP1;CLASP2;RANBP2;NDE1;RCC2;NDC80;ZWINT;CENPH;KANSL1;CENPI;TAOK1;CENPK;CENPN;CENPP;CENPQ;SPC24;MAD2L1;NUP37;SPC25
Transport Of Mature mRNA Derived From An Intron-Containing Transcript R-HSA-159236	49/74	6.88822408783157e-17	9.28487065062255e-16	0	0	7.41019193857965	275.763870441769	NXT1;EIF4A3;CASC3;GLE1;MAGOH;NDC1;NUP214;SEC13;NCBP1;THOC1;THOC3;THOC2;CDC40;THOC7;SRRM1;THOC6;NUP93;DDX39B;SRSF2;SRSF3;NUP54;SRSF4;NUP98;SRSF5;SLU7;SRSF7;SRSF9;FYTTD1;POM121;SEH1L;RBM8A;POLDIP3;AAAS;NUP160;NXF1;NUP85;U2AF2;NUP43;NUP88;SRSF11;RANBP2;CHTOP;NUP155;ALYREF;NUP153;MAGOHB;NUP35;RNPS1;NUP37
Hh Mutants Abrogate Ligand Secretion R-HSA-5387390	42/58	7.11717206095604e-17	9.51484232083549e-16	0	0	9.91338323353293	368.593825399186	PSMD10;PSMD12;VCP;PSMD11;PSMD14;PSMD13;SEL1L;DERL2;PSMA7;PSMB10;PSMD8;PSMB6;PSMD9;ERLEC1;PSMB7;PSMD6;PSMB4;PSMD7;PSMB5;PSMB2;PSMD5;PSMB3;PSMD3;PSMB1;UBC;PSMF1;RPS27A;PSMB9;PSMA5;SEM1;PSMA6;PSMA3;PSMC5;PSMA4;PSMC6;PSMA1;PSMA2;PSMC4;PSMC1;PSME4;PSMC2;PSME2
SUMO E3 Ligases SUMOylate Target Proteins R-HSA-3108232	84/168	8.20658944921768e-17	1.08820710501415e-15	0	0	3.79845148802323	140.690879450987	TOP2A;MDC1;TOP2B;SMC5;SMC6;BRCA1;NR3C1;SMC3;AREG;HERC2;ING3;TRIM28;SUMO1;SCMH1;SUMO2;EP300;TRIM27;DDX17;NUP214;PIAS4;NCOA1;NDC1;NCOA2;DAXX;SEC13;PARP1;RING1;NSMCE3;NSMCE2;MITF;TOPORS;PIAS1;NUP93;NSMCE4A;RARA;BIRC5;NUP54;NUP98;TOP1;HDAC4;BLM;DDX5;DNMT1;POM121;SEH1L;PCNA;UHRF2;CTBP1;CDCA8;AAAS;NUP160;AURKB;RELA;RNF2;AURKA;WRN;NUP85;RAD21;TDG;NRIP1;NUP88;NUP43;VHL;RANBP2;SUZ12;CASP8AP2;CREBBP;PHC2;N…
Regulation Of RUNX2 Expression And Activity R-HSA-8939902	48/72	9.41259847900831e-17	1.23806033219859e-15	0	0	7.56008635164308	278.981531830376	PSMD10;GSK3B;PSMD12;PSMD11;CBFB;PSMD14;PSMD13;CUL1;TWIST1;NR3C1;PSMA7;PSMB10;PSMD8;PSMB6;PSMD9;PSMB7;PSMD6;PSMB4;PSMD7;PSMB5;PSMB2;PSMD5;PSMB3;PSMD3;PSMB1;UBC;PSMF1;SKP2;RPS27A;ESRRA;FBXW7;RBX1;PSMB9;PSMA5;SEM1;PSMA6;PSMA3;PSMC5;PSMA4;PSMC6;PSMA1;PSMA2;PSMC4;PSMC1;PSME4;PSMC2;PSME2;STUB1
EML4 And NUDC In Mitotic Spindle Formation R-HSA-9648025	58/97	1.18625187602642e-16	1.54782144783928e-15	0	0	5.62975567351619	206.446309174118	AHCTF1;ZWILCH;CDC20;PPP1CC;XPO1;PPP2R1A;PPP2R5E;KNTC1;SPDL1;NDEL1;SEC13;PPP2R5A;PPP2R5D;KNL1;PPP2R5C;DYNLL1;CKAP5;EML4;SGO1;DYNC1LI1;BIRC5;NUP98;ITGB3BP;PAFAH1B1;DYNC1I2;SEH1L;CDCA8;CENPA;NUP160;SKA1;AURKB;SKA2;PPP2CA;PPP2CB;DSN1;NUP85;NUP43;BUB3;BUB1;CLASP1;CLASP2;RANBP2;RCC2;NDE1;NDC80;ZWINT;CENPH;KANSL1;CENPI;TAOK1;CENPK;CENPN;CENPP;CENPQ;SPC24;MAD2L1;NUP37;SPC25
Programmed Cell Death R-HSA-5357801	97/208	1.35597166989696e-16	1.75522999492217e-15	0	0	3.3241144056678	121.452646788866	PSMD8;PSMD9;PSMD6;PSMD7;FNTA;PSMD5;PSMD3;KPNA1;DAPK3;PSME4;PSME2;CHMP4B;PSMD10;PSMD12;PSMD11;PSMD14;DIABLO;PSMD13;LY96;SDCBP;PPP3R1;UBC;PSMF1;CLSPN;TNFRSF10B;PTK2;SEM1;STK24;CHMP2B;NMT1;CHMP2A;CYCS;OGT;YWHAE;YWHAB;APIP;HMGB2;HMGB1;BBC3;LMNB1;CASP8;YWHAQ;CASP6;C1QBP;CASP3;CASP4;DNM1L;APPL1;YWHAH;PDCD6IP;DYNLL1;YWHAZ;GNL3;PSMA5;PSMA6;ARHGAP10;PSMA3;PSMA4;PSMA1;TFDP2;PSMA2;IRF1;IRF2;GAS2;PELI1;BIRC2…
Regulation Of Ornithine Decarboxylase (ODC) R-HSA-350562	38/50	1.41129347651231e-16	1.81245642534769e-15	0	0	11.9505862646566	436.158812211468	PSMD10;PSMD12;PSMD11;PSMD14;PSMD13;OAZ1;PSMA7;PSMB10;PSMD8;PSMB6;PSMD9;PSMB7;PSMD6;PSMB4;PSMD7;PSMB5;PSMB2;PSMD5;PSMB3;PSMD3;PSMB1;PSMF1;AZIN1;PSMB9;PSMA5;SEM1;PSMA6;PSMA3;PSMC5;PSMA4;PSMC6;PSMA1;PSMA2;PSMC4;PSMC1;PSME4;PSMC2;PSME2
Generic Transcription Pathway R-HSA-212436	368/1190	1.43225339269675e-16	1.82500412772532e-15	0	0	1.74015812240548	63.4846443629575	RB1;MDC1;CCNK;SMARCB1;CCNH;MAML1;EHMT1;CCNC;NOC2L;RBPJ;PSMD8;PSMD9;PSMD6;PSMD7;TRIM28;KAT5;PSMD5;PPP2R1A;CDC26;MYC;CHEK2;PSMD3;CDC27;CHEK1;PIP4K2C;SKP2;RNF111;DAXX;ZFP1;CSNK2A2;MED8;PRKCA;MED4;PRKAB1;MED6;MED7;RUNX1;RRAGA;RRAGC;DDIT3;PSME4;CSNK2B;PSME2;TXNIP;RHNO1;MEAF6;ANAPC16;MAPKAP1;TWIST2;NEDD4L;TWIST1;ANAPC10;BRIP1;PCBP4;PSMF1;NRBF2;NR2C2AP;BANP;CREBBP;JUN;SURF1;PHC2;YES1;GADD45A;PLK2;CDC7;N…
Cellular Response To Chemical Stress R-HSA-9711123	88/182	2.18649623943369e-16	2.76447702830725e-15	0	0	3.55717473191695	128.268381058263	GSK3B;COX7C;TXN2;PSMD8;PSMD9;PSMD6;PSMD7;SIN3B;PSMD5;MYC;SESN1;PSMD3;EP300;UBXN7;UFD1;PHGDH;BTRC;SKP2;NCOA1;NCOA2;CSNK2A2;MUL1;TALDO1;RBX1;PSMA5;PSMA6;PSMA3;NCOR1;PSMA4;PSMA1;PSMA2;CSNK2B;PSME4;PSME2;TXNIP;BLVRB;SQSTM1;BLVRA;ATF4;PSMD10;COX19;PSMD12;VCP;PSMD11;HDAC3;PSMD14;PSMD13;COX18;CUL1;COX5A;PSMA7;PSMB10;PRDX3;PSMB6;PSMB7;BRIP1;PSMB4;PSMB5;PSMB2;PSMB3;UBC;PSMB1;HMOX1;COX14;PSMF1;TBL1X;RPS27A…
Interleukin-1 Signaling R-HSA-9020702	64/114	2.54847062002956e-16	3.19735044712939e-15	0	0	4.84908259089815	174.110519747558	HMGB1;PSMD8;PSMD9;PSMD6;PSMD7;CASP8;PSMD5;NKIRAS1;NKIRAS2;PSMD3;BTRC;IKBIP;MAP2K4;MAP2K1;CHUK;FBXW11;RBX1;PSMA5;PSMA6;PSMA3;PSMA4;PSMA1;PSMA2;TRAF6;PSME4;PELI1;PSME2;SQSTM1;PSMD10;USP14;PSMD12;PSMD11;PSMD14;PSMD13;CUL1;TANK;USP18;PSMA7;PSMB10;RELA;PSMB6;PSMB7;PSMB4;PSMB5;PSMB2;PSMB3;UBC;PSMB1;PSMF1;RPS27A;N4BP1;MAP3K3;NFKB1;PSMB9;NFKBIA;SEM1;PSMC5;PSMC6;PSMC4;PSMC1;PSMC2;UBE2N;TAB2;NFKBIB
Degradation Of DVL R-HSA-4641258	40/55	3.0495956408026e-16	3.79686296957943e-15	0	0	10.0665549437395	359.64129020812	PSMD10;PSMD12;PSMD11;PSMD14;PSMD13;PSMA7;PSMB10;PSMD8;PSMB6;PSMD9;PSMB7;PSMD6;PSMB4;PSMD7;PSMB5;PSMB2;PSMD5;PSMB3;PSMD3;PSMB1;UBC;DVL2;PSMF1;RPS27A;RBX1;PSMB9;PSMA5;SEM1;PSMA6;PSMA3;PSMC5;PSMA4;PSMC6;PSMA1;PSMA2;PSMC4;PSMC1;PSME4;PSMC2;PSME2
Transcription Of HIV Genome R-HSA-167172	46/69	4.1127235020865e-16	5.08170608477506e-15	0	0	7.55694078158715	267.721826983525	GTF2A1;CCNK;GTF2A2;CCNT2;CCNT1;CCNH;RNMT;GTF2B;GTF2E2;POLR2A;POLR2B;POLR2C;POLR2D;POLR2E;ELOA;POLR2F;NELFB;POLR2G;ELOC;NELFA;POLR2H;POLR2J;POLR2K;NELFE;TBP;RNGTT;NCBP1;TAF12;TAF10;TAF11;GTF2H1;GTF2H2;GTF2F1;GTF2H3;GTF2F2;GTF2H4;GTF2H5;CDK9;CDK7;TAF7;TCEA1;TAF6;TAF5;MNAT1;TAF2;TAF1
Regulation Of PTEN Stability And Activity R-HSA-8948751	45/67	5.58489028503698e-16	6.84883913901903e-15	0	0	7.72732720299834	271.393751395673	PSMD10;PSMD12;PSMD11;PSMD14;PSMD13;XIAP;PSMA7;PSMB10;PSMD8;PSMB6;PSMD9;PSMB7;PSMD6;PSMB4;PSMD7;PSMB5;PSMB2;TNKS2;PSMD5;PSMB3;PSMD3;PSMB1;UBC;TRIM27;PSMF1;RPS27A;CSNK2A2;PSMB9;PSMA5;RNF146;SEM1;PSMA6;PSMA3;PSMC5;PSMA4;PSMC6;PSMA1;PSMA2;PSMC4;PSMC1;CSNK2B;PSME4;PSMC2;PSME2;STUB1
Deadenylation-dependent mRNA Decay R-HSA-429914	40/56	8.49855774310649e-16	1.03441400589602e-14	0	0	9.43679674407469	327.47067207843	EIF4A2;EIF4A1;HBS1L;DDX6;EIF4A3;PARN;EDC4;EXOSC7;EXOSC5;EXOSC4;EXOSC9;EXOSC8;EXOSC3;DCPS;EIF4E;EXOSC2;EXOSC1;PAIP1;CNOT6L;LSM1;CNOT10;LSM5;LSM4;PATL1;LSM3;LSM2;CNOT4;CNOT6;LSM7;CNOT7;LSM6;PAN3;XRN1;CNOT1;CNOT11;CNOT2;CNOT3;CNOT8;CNOT9;DCP2
Fc Epsilon Receptor (FCERI) Signaling R-HSA-2454202	69/130	8.99431880239473e-16	1.08664696049673e-14	0	0	4.28734369318811	148.534029104765	AHCYL1;UBE2D1;PSMD8;PSMD9;PPP3CA;PSMD6;PSMD7;PSMD5;PSMD3;BTRC;HRAS;VAV3;MAP2K4;CHUK;FBXW11;PDPK1;FOS;PSMA5;PSMA6;PSMA3;CDC34;PSMA4;PSMA1;PSMA2;TRAF6;PSME4;PSME2;PSMD10;PSMD12;PSMD11;PSMD14;PSMD13;CUL1;ITPR1;BCL10;PSMA7;PSMB10;RELA;PSMB6;MAPK9;PSMB7;PPP3R1;NRAS;PSMB4;PSMB5;PSMB2;PSMB3;UBC;PSMB1;MAPK1;FYN;PSMF1;RPS27A;JUN;NFATC3;NFKB1;PSMB9;NFKBIA;SEM1;PSMC5;PSMC6;PSMC4;PSMC1;PSMC2;UBE2N;GRB2;TAB2;…
Homology Directed Repair R-HSA-5693538	65/119	9.41520228746194e-16	1.12089014093799e-14	0	0	4.55998447869835	157.771066410012	MDC1;FEN1;BRCA1;BRCA2;BABAM1;BABAM2;HERC2;KAT5;PPP4R2;EXO1;CHEK1;SUMO2;POLK;TOPBP1;POLE;PIAS4;RFC5;TIPIN;RFC3;RMI2;RFC4;PARP1;PARP2;RFC2;SPIDR;CCNA2;RAD51B;RAD51D;UBE2V2;RHNO1;BLM;PCNA;ABRAXAS1;RNF8;BRCC3;RNF4;RAD51AP1;POLD3;POLD4;BRIP1;WRN;PPP4C;POLD1;UBC;NSD2;POLD2;ABL1;RBBP8;LRIG3;CLSPN;RPS27A;SLC19A1;UBE2I;XRCC1;SEM1;POLE4;RAD50;RAD51;ERCC1;POLE2;RPA3;UBE2N;RAD17;ATM;RAD9A
Transcriptional Regulation By RUNX2 R-HSA-8878166	65/119	9.41520228746194e-16	1.12089014093799e-14	0	0	4.55998447869835	157.771066410012	RB1;GSK3B;CDKN1A;NR3C1;AREG;GLI3;PSMD8;PSMD9;PSMD6;PSMD7;PSMD5;PSMD3;SKP2;FBXW7;RBX1;RUNX1;PSMA5;PSMA6;PSMA3;PSMA4;PSMA1;PSMA2;PSME4;PSME2;PSMD10;HDAC4;PSMD12;PSMD11;HDAC3;CBFB;PSMD14;PSMD13;CUL1;TWIST2;TWIST1;PPM1D;PSMA7;PSMB10;PSMB6;PSMB7;CCNB1;PSMB4;PSMB5;PSMB2;PSMB3;UBC;PSMB1;ABL1;MAPK1;PSMF1;RPS27A;ESRRA;SMAD1;YES1;PSMB9;SEM1;PSMC5;PSMC6;CDK4;PSMC4;PSMC1;PSMC2;CDK1;BAX;STUB1
RNA Polymerase II Pre-transcription Events R-HSA-674695	50/80	1.1587352062074e-15	1.36949066762628e-14	0	0	6.30069594432445	216.690052674539	CCNK;CCNT2;CCNT1;CCNH;GTF2B;AFF4;CDC73;ELOA;NELFB;ELOC;NELFA;NELFE;TBP;NCBP1;GTF2F1;GTF2F2;GTF2A1;GTF2A2;RTF1;MLLT3;GTF2E2;IWS1;POLR2A;POLR2B;POLR2C;POLR2D;POLR2E;POLR2F;POLR2G;POLR2H;POLR2J;POLR2K;TAF12;TAF10;EAF1;TAF11;GTF2H1;GTF2H2;GTF2H3;GTF2H4;GTF2H5;CDK9;CDK7;TAF7;TCEA1;TAF6;TAF5;MNAT1;TAF2;TAF1
Formation Of TC-NER Pre-Incision Complex R-HSA-6781823	38/52	1.30427588638887e-15	1.53041292856133e-14	0	0	10.2420606433528	351.02745935113	CCNH;GPS1;COPS7A;PRPF19;POLR2A;POLR2B;POLR2C;POLR2D;UBC;POLR2E;EP300;POLR2F;POLR2G;POLR2H;RPS27A;POLR2J;POLR2K;HMGN1;AQR;USP7;GTF2H1;GTF2H2;GTF2H3;GTF2H4;GTF2H5;RBX1;COPS4;COPS3;CDK7;COPS6;COPS5;COPS2;PPIE;ERCC8;TCEA1;COPS8;MNAT1;CUL4B
Role Of GTSE1 In G2/M Progression After G2 Checkpoint R-HSA-8852276	41/59	1.74923217389457e-15	2.03785548258718e-14	0	0	8.59893837803321	292.188481875666	PSMD10;CDKN1A;PSMD12;PSMD11;PSMD14;PSMD13;PSMA7;PSMB10;PSMD8;PSMB6;PSMD9;PSMB7;PSMD6;CCNB1;PSMB4;PSMD7;PSMB5;PSMB2;PSMD5;PSMB3;PSMD3;PSMB1;UBC;PSMF1;RPS27A;PSMB9;PSMA5;SEM1;PSMA6;PSMA3;PSMC5;PSMA4;PSMC6;PSMA1;PSMA2;PSMC4;PSMC1;PSME4;PSMC2;CDK1;PSME2
Cross-presentation Of Soluble Exogenous Antigens (Endosomes) R-HSA-1236978	36/48	1.85365867059013e-15	2.1441966608032e-14	0	0	11.3161922984932	383.863518970359	PSMD10;PSMD12;PSMD11;PSMD14;PSMD13;PSMA7;PSMB10;PSMB6;PSMD8;PSMB7;PSMD9;PSMB4;PSMD6;PSMB5;PSMD7;PSMB2;PSMB3;PSMD5;PSMB1;PSMD3;PSMF1;PSMB9;PSMA5;SEM1;PSMA6;PSMA3;PSMC5;PSMA4;PSMC6;PSMA1;PSMA2;PSMC4;PSMC1;PSMC2;PSME4;PSME2
Metabolism R-HSA-1430728	574/2049	2.16698717090992e-15	2.4889831519395e-14	0	0	1.52840916175437	51.6074056955566	RPL4;PI4K2B;RPL5;RPL30;RPL3;RPL32;RPL34;RPL8;RPL9;RPL7;PSMD8;GCSH;PSMD9;PSMD6;PSMD7;PSMD5;NAMPT;PSMD3;RPL36;PIP4K2C;PRKACB;NUP214;STARD3;ACOT9;ACOT8;MECR;STARD7;GLCE;CSNK2A2;MED8;MED9;PRKCA;MED4;MED6;MED7;NUP93;MTAP;MTHFD1;MTHFD2;PRKAR1A;ETHE1;HMBS;PSME4;FDX1;PSME2;FAR1;RPL27;NUP98;PRKD1;UQCRC2;ADPRM;CLOCK;RPL28;PI4K2A;MTMR2;POM121;SEH1L;MTMR3;SAR1B;SHMT2;ABCB7;SHMT1;AAAS;HACD2;MRPL13;OAZ1;ADH5;C…
DNA Double-Strand Break Repair R-HSA-5693532	75/149	2.28997384834321e-15	2.61185129136208e-14	0	0	3.84386378169575	129.577555222619	MDC1;FEN1;BRCA1;BRCA2;BABAM1;BABAM2;HERC2;KAT5;PPP4R2;SUMO1;EXO1;CHEK2;CHEK1;SUMO2;POLK;TOPBP1;KPNA2;POLE;PIAS4;RFC5;TIPIN;RFC3;RMI2;RFC4;PARP1;PARP2;RFC2;SPIDR;CCNA2;RAD51B;RAD51D;UBE2V2;RHNO1;BLM;PCNA;ABRAXAS1;RNF8;BRCC3;RNF4;RAD51AP1;POLD3;POLD4;BRIP1;WRN;PPP4C;POLD1;UBC;NSD2;POLD2;ABL1;RBBP8;LRIG3;CLSPN;RPS27A;SLC19A1;XRCC6;UBE2I;XRCC4;EYA3;SMARCA5;XRCC1;SEM1;POLE4;PPP5C;RAD50;RAD51;TDP2;TDP1…
Hedgehog Ligand Biogenesis R-HSA-5358346	43/64	2.44174644178264e-15	2.76561697676908e-14	0	0	7.732288315422	260.161058687643	PSMD10;PSMD12;VCP;PSMD11;PSMD14;PSMD13;SEL1L;DERL2;PSMA7;PSMB10;PSMD8;PSMB6;PSMD9;ERLEC1;PSMB7;PSMD6;PSMB4;PSMD7;PSMB5;PSMB2;PSMD5;PSMB3;PSMD3;PSMB1;UBC;PSMF1;RPS27A;PSMB9;PSMA5;SEM1;PSMA6;ADAM17;PSMA3;PSMC5;PSMA4;PSMC6;PSMA1;PSMA2;PSMC4;PSMC1;PSME4;PSMC2;PSME2
Signaling By Rho GTPases, Miro GTPases And RHOBTB3 R-HSA-9716542	225/660	2.50026175056418e-15	2.81236338977254e-14	0	0	1.98863243728837	66.8625574124117	CYFIP1;ANKLE2;TRIO;CDC20;GJA1;PPP2R1A;TMPO;FNBP1;FRS2;PRKCA;KNL1;SRRM1;DYNC1LI1;DDX39B;KCTD13;NUP98;PFN1;EPHA2;PFN2;SEH1L;SHMT2;CDCA8;TWF1;AAAS;SKA1;SKA2;MYL12B;DSN1;SCFD1;RHOT1;RACGAP1;NUP85;HMOX2;SCAI;RCC2;STAM;PTK2;ZWINT;CCT6A;ANLN;CCDC88A;FAM135A;GRB2;HNRNPC;CALM1;FERMT2;CDC42SE2;AHCTF1;CDKN1B;CLTC;FAF2;ARHGAP1;WASL;ARHGAP5;AREG;TUBA1B;XPO1;C1QBP;EMD;NDEL1;VAV3;CCT2;NCOA2;SEC13;CCDC115;NCOA3;…
Assembly Of Pre-Replicative Complex R-HSA-68867	61/110	2.77682466849502e-15	3.10205550295574e-14	0	0	4.71299915538882	157.967799909321	MCM8;GMNN;UBE2D1;PSMD8;PSMD9;PSMD6;PSMD7;PSMD5;CDC26;CDC27;PSMD3;KPNA6;KPNA1;ANAPC7;UBE2E1;PSMA5;PSMA6;PSMA3;PSMA4;PSMA1;PSMA2;MCM3;ANAPC4;PSME2;MCM4;MCM5;MCM6;ANAPC1;PSMD10;PSMD12;PSMD11;ANAPC16;PSMD14;PSMD13;ANAPC10;PSMA7;PSMB10;ORC5;PSMB6;ORC4;PSMB7;PSMB4;ORC6;PSMB5;PSMB2;PSMB3;UBC;PSMB1;PSMF1;RPS27A;CDT1;UBE2C;PSMB9;SEM1;PSMC5;PSMC6;UBE2S;PSMC4;PSMC1;CDC16;PSMC2
Asymmetric Localization Of PCP Proteins R-HSA-4608870	42/62	3.29111432181884e-15	3.65156969992281e-14	0	0	7.92869461077844	264.402541456976	PSMD10;PSMD12;PSMD11;PSMD14;PSMD13;PSMA7;PSMB10;PSMD8;PSMB6;PSMD9;PSMB7;PSMD6;PSMB4;PSMD7;PARD6A;PSMB5;PSMB2;PSMD5;PSMB3;PSMD3;PSMB1;UBC;DVL2;PSMF1;RPS27A;FZD2;SMURF2;PSMB9;PSMA5;SEM1;PSMA6;PSMA3;PSMC5;PSMA4;PSMC6;PSMA1;PSMA2;PSMC4;PSMC1;PSME4;PSMC2;PSME2
rRNA Modification In Nucleus And Cytosol R-HSA-6790901	41/60	4.39806822370199e-15	4.84679004922834e-14	0	0	8.14584593668078	269.282206163017	DDX47;WDR3;SPPL2A;NOP2;TSR3;FCF1;NAT10;NOC4L;SNU13;THUMPD1;RRP9;RRP7A;RPS14;TRMT112;EMG1;GAR1;RRP36;BUD23;RPS2;UTP14A;DCAF13;UTP15;NOP56;WDR36;NOP58;RPS7;UTP11;UTP4;DIMT1;KRR1;PNO1;RPS6;WDR75;IMP4;DDX52;UTP18;RCL1;NHP2;MPHOSPH10;NOL11;NOP10
mRNA 3-End Processing R-HSA-72187	40/58	5.82155233680774e-15	6.37245091364659e-14	0	0	8.38719974463331	274.909002680141	FYTTD1;RBM8A;POLDIP3;CSTF3;EIF4A3;CASC3;FIP1L1;PCF11;U2AF2;MAGOH;PAPOLA;CSTF1;SYMPK;SRSF11;CHTOP;CPSF7;CPSF6;NCBP1;ALYREF;CPSF3;CPSF2;THOC1;THOC3;THOC2;MAGOHB;CDC40;THOC7;SRRM1;THOC6;WDR33;NUDT21;DDX39B;SRSF2;SRSF3;SRSF4;RNPS1;SRSF5;SLU7;SRSF7;SRSF9
Apoptosis R-HSA-109581	84/178	6.21953593542199e-15	6.76270874044884e-14	0	0	3.39219875315957	110.962488519873	YWHAE;YWHAB;APIP;HMGB2;HMGB1;BBC3;LMNB1;PSMD8;PSMD9;PSMD6;PSMD7;CASP8;FNTA;YWHAQ;PSMD5;CASP6;C1QBP;CASP3;PSMD3;DNM1L;KPNA1;APPL1;YWHAH;DAPK3;DYNLL1;YWHAZ;PSMA5;ARHGAP10;PSMA6;PSMA3;PSMA4;PSMA1;TFDP2;PSMA2;PSME4;GAS2;PSME2;BIRC2;PSMD10;PSMD12;PSMD11;PSMD14;ROCK1;DIABLO;PSMD13;LY96;XIAP;TANK;ADD1;PSMA7;PSMB10;PSMB6;PSMB7;PPP3R1;PSMB4;PSMB5;PSMB2;PSMB3;UBC;PSMB1;E2F1;MAPK1;CLSPN;PSMF1;BID;RPS27A;BAD…
Signaling By B Cell Receptor (BCR) R-HSA-983705	60/109	7.40004638143218e-15	7.99303023054032e-14	0	0	4.63462171012259	150.798031210962	AHCYL1;PSMD8;PSMD9;PPP3CA;PSMD6;PSMD7;PSMD5;PSMD3;BTRC;HRAS;NCK1;CHUK;FBXW11;PSMA5;PSMA6;PSMA3;PSMA4;PSMA1;PSMA2;PSME4;ORAI1;PSME2;PSMD10;PSMD12;PSMD11;PSMD14;PSMD13;CUL1;ITPR1;BCL10;PSMA7;PSMB10;RELA;PSMB6;PSMB7;PPP3R1;NRAS;PSMB4;PSMB5;PSMB2;PSMB3;UBC;PSMB1;FYN;PSMF1;RPS27A;NFATC3;NFKB1;PSMB9;NFKBIA;SEM1;FKBP1A;PSMC5;PSMC6;PSMC4;PSMC1;PSMC2;GRB2;CALM1;NFKBIB
Signaling By Rho GTPases R-HSA-194315	219/644	8.03760879405611e-15	8.6245657520431e-14	0	0	1.97946149545361	64.2427196701087	CYFIP1;ANKLE2;TRIO;CDC20;GJA1;PPP2R1A;TMPO;FNBP1;FRS2;PRKCA;KNL1;SRRM1;DYNC1LI1;DDX39B;KCTD13;NUP98;PFN1;EPHA2;PFN2;SEH1L;SHMT2;CDCA8;TWF1;AAAS;SKA1;SKA2;MYL12B;DSN1;SCFD1;RACGAP1;NUP85;HMOX2;SCAI;RCC2;STAM;PTK2;ZWINT;CCT6A;ANLN;CCDC88A;FAM135A;GRB2;HNRNPC;CALM1;FERMT2;CDC42SE2;AHCTF1;CDKN1B;CLTC;FAF2;ARHGAP1;WASL;ARHGAP5;AREG;TUBA1B;XPO1;C1QBP;EMD;NDEL1;VAV3;CCT2;NCOA2;SEC13;CCDC115;NCOA3;RHOG;R…
AUF1 (hnRNP D0) Binds And Destabilizes mRNA R-HSA-450408	38/54	9.86597621076092e-15	1.05172596076804e-13	0	0	8.96066642737497	288.978663430349	PSMD10;PSMD12;PSMD11;PSMD14;PSMD13;PSMA7;PSMB10;PSMD8;PSMB6;PSMD9;PSMB7;PSMD6;PSMB4;PSMD7;PSMB5;PSMB2;PSMD5;PSMB3;PSMD3;PSMB1;UBC;PSMF1;RPS27A;PSMB9;PSMA5;SEM1;PSMA6;PSMA3;PSMC5;PSMA4;PSMC6;PSMA1;PSMA2;PSMC4;PSMC1;PSME4;PSMC2;PSME2
Signaling By NOTCH4 R-HSA-9013694	49/81	1.43694654182401e-14	1.52185701929543e-13	0	0	5.78664077495202	184.441483658521	MAML1;RBPJ;PSMD8;PSMD9;PSMD6;PSMD7;PSMD5;PSMD3;EP300;PSENEN;FBXW7;ADAM10;YWHAZ;RBX1;PSMA5;PSMA6;PSMA3;PSMA4;PSMA1;PSMA2;PSME2;PSMD10;PSMD12;PSMD11;PSMD14;PSMD13;CUL1;PSMA7;PSMB10;APH1A;PSMB6;PSMB7;PSMB4;PSMB5;PSMB2;PSMB3;PSMB1;UBC;PSMF1;RPS27A;CREBBP;PSMB9;SEM1;PSMC5;PSMC6;SNW1;PSMC4;PSMC1;PSMC2
TP53 Regulates Transcription Of DNA Repair Genes R-HSA-6796648	41/62	2.51078751094437e-14	2.64199640667759e-13	0	0	7.36911603721949	230.768252213899	MDC1;CCNK;CCNT2;CCNT1;CCNH;BRCA1;POLR2A;POLR2B;POLR2C;CHEK1;POLR2D;POLR2E;ELOA;PMS2;POLR2F;NELFB;POLR2G;ELOC;NELFA;POLR2H;POLR2J;POLR2K;NELFE;JUN;GTF2H1;FOS;GTF2H2;GTF2F1;GTF2H3;GTF2F2;GTF2H4;GTF2H5;CDK9;RAD51D;CDK7;MSH2;TCEA1;ATM;CDK12;CDK13;MNAT1
Transcriptional Regulation By RUNX3 R-HSA-8878159	54/95	2.6611549535336e-14	2.76455014599574e-13	0	0	4.98039054856078	155.674214324615	CDKN1A;MAML1;RBPJ;PSMD8;PSMD9;PSMD6;PSMD7;PSMD5;MYC;PSMD3;EP300;TEAD1;BRD2;RUNX1;PSMA5;PSMA6;PSMA3;PSMA4;PSMA1;PSMA2;PSME2;HDAC4;PSMD10;PSMD12;PSMD11;CBFB;PSMD14;PSMD13;PSMA7;PSMB10;PSMB6;PSMB7;NRAS;PSMB4;PSMB5;PSMB2;PSMB3;PSMB1;UBC;PSMF1;RPS27A;TCF7L2;CREBBP;ZFHX3;SMURF2;PSMB9;SEM1;PSMC5;PSMC6;SNW1;PSMC4;PSMC1;PSMC2;MDM2
UCH Proteinases R-HSA-5689603	54/95	2.6611549535336e-14	2.76455014599574e-13	0	0	4.98039054856078	155.674214324615	PSMD8;YY1;PSMD9;PSMD6;PSMD7;PSMD5;PSMD3;ACTL6A;UCHL3;UCHL5;PSMA5;PSMA6;PSMA3;PSMA4;PSMA1;PSMA2;PSME4;PSME2;PSMD10;INO80B;INO80E;PSMD12;USP15;INO80D;PSMD11;PSMD14;PSMD13;FOXK2;NEDD8;PSMA7;PSMB10;PSMB6;PSMB7;PSMB4;PSMB5;PSMB2;PSMB3;PSMB1;UBC;PSMF1;RPS27A;MBD5;MCRS1;ADRM1;PSMB9;ASXL1;SEM1;PSMC5;PSMC6;PSMC4;PSMC1;ASXL2;PSMC2;OGT
C-type Lectin Receptors (CLRs) R-HSA-5621481	70/141	4.72453489598915e-14	4.87703570592298e-13	0	0	3.73540010256863	114.614858360298	AHCYL1;UBE2D1;PSMD8;PSMD9;PPP3CA;PSMD6;PSMD7;CASP8;PSMD5;PSMD3;EP300;BTRC;PRKACB;HRAS;CHUK;FBXW11;PDPK1;PRKCA;PSMA5;PSMA6;PSMA3;CDC34;PSMA4;PSMA1;PSMA2;TRAF6;PSME4;PSME2;PSMD10;PSMD12;PSMD11;PSMD14;PSMD13;CUL1;ITPR1;BCL10;PSMA7;PSMB10;RELA;RELB;PSMB6;PSMB7;PPP3R1;NRAS;PSMB4;PSMB5;PSMB2;PSMB3;UBC;PSMB1;FYN;PSMF1;RPS27A;CREBBP;NFATC3;NFKB1;PSMB9;NFKBIA;SEM1;PSMC5;PSMC6;PSMC4;PSMC1;PSMC2;UBA3;UBE2N;…
PCP/CE Pathway R-HSA-4086400	51/88	4.7740802432417e-14	4.89718545706114e-13	0	0	5.20978059192173	159.799547819794	CLTC;CLTB;PSMD8;PSMD9;PSMD6;PSMD7;PSMD5;PSMD3;AP2M1;NCOA3;PRKCA;RHOA;PSMA5;PSMA6;PSMA3;PSMA4;PSMA1;PSMA2;PSME4;PSME2;PFN1;PSMD10;PSMD12;PSMD11;PSMD14;PSMD13;PSMA7;PSMB10;PSMB6;PSMB7;PSMB4;PARD6A;PSMB5;PSMB2;PSMB3;PSMB1;UBC;AP2S1;DVL2;PSMF1;RPS27A;FZD2;SMURF2;RYK;PSMB9;SEM1;PSMC5;PSMC6;PSMC4;PSMC1;PSMC2
ER To Golgi Anterograde Transport R-HSA-199977	67/133	6.65660103976527e-14	6.78557268491072e-13	0	0	3.84461117196057	116.64774168217	ARF4;KDELR1;AREG;PPP6C;ACTR1A;TFG;CAPZB;PPP6R3;TMED2;TMED7;NSF;COG8;SEC13;TMED9;COG6;COG5;COG4;COPZ2;CSNK1D;ARFGAP3;DYNLL1;BET1L;COPZ1;ARFGAP2;DYNC1LI1;TRAPPC6A;TBC1D20;TRAPPC6B;KDELR2;PREB;KDELR3;SEC22B;SEC22A;ARF5;DCTN6;COPB2;DYNC1I2;RAB1A;LMAN2L;STX17;SAR1B;COPB1;DCTN4;GOSR2;DCTN3;GOSR1;NAPG;LMAN1;SCFD1;LMAN2;SEC31A;ANKRD28;TRAPPC3;SEC24B;TRAPPC1;SEC24A;PTGES2;TRAPPC4;TRAPPC5;ARCN1;CNIH1;TMEM1…
Beta-catenin Independent WNT Signaling R-HSA-3858494	70/142	7.40894606515464e-14	7.50558449209144e-13	0	0	3.6832851056989	111.358611676608	CLTC;CLTB;PSMD8;PSMD9;PPP3CA;PSMD6;PSMD7;PSMD5;MYC;PSMD3;PRKG2;AP2M1;NCOA3;PRKCA;RHOA;PSMA5;PSMA6;PSMA3;PSMA4;PSMA1;PSMA2;PSME4;PSME2;PFN1;PLCB1;PSMD10;PSMD12;PSMD11;PSMD14;PSMD13;ITPR1;PSMA7;PSMB10;PSMB6;PSMB7;GNG10;PPP3R1;NRAS;PSMB4;PARD6A;PSMB5;GNG5;PSMB2;PSMB3;UBC;PSMB1;DVL2;AP2S1;PSMF1;RPS27A;TCF7L2;FZD2;SMURF2;RYK;GNG12;PSMB9;SEM1;TNRC6C;PSMC5;PSMC6;AGO3;PSMC4;GNB2;PSMC1;AGO2;GNB1;PSMC2;GNB…
RHO GTPase Effectors R-HSA-195258	110/269	1.0634620185313e-13	1.07068305692873e-12	0	0	2.63186184654823	78.6191785953128	CYFIP1;KDM1A;ZWILCH;ACTG1;CDC20;PPP1CC;PPP2R1A;KNTC1;PRKCA;KNL1;CDC25C;DHDDS;SGO1;DYNC1LI1;NUP98;PFN1;PFN2;SEH1L;CDCA8;SKA1;NUP160;MYL12B;SKA2;DSN1;NUP85;ABL1;DVL2;SRGAP2;SCAI;RCC2;ARPC5;PTK2;ZWINT;NDC80;DIAPH2;DIAPH3;ARPC2;GRB2;CALM1;YWHAE;AHCTF1;CDKN1B;YWHAB;BRK1;WASL;AREG;XPO1;YWHAQ;PPP2R5E;VPS72;SPDL1;NDEL1;NCK1;YWHAH;ACTR3;NCOA2;SEC13;PPP1R12A;PDPK1;RHOG;PPP2R5A;PPP2R5D;PPP2R5C;DYNLL1;RHOD;C…
Ub-specific Processing Proteases R-HSA-5689880	89/201	1.07917564442784e-13	1.07983771537534e-12	0	0	3.01667834648394	90.0701984625853	USP37;TRRAP;USP32;USP33;AREG;TOMM20;CDC20;PSMD8;PSMD9;PSMD6;PSMD7;PSMD5;MYC;PSMD3;UFD1;SKP2;USP7;USP5;USP3;AXIN1;MUL1;CDC25A;PSMA5;CCNA2;PSMA6;PSMA3;PSMA4;PSMA1;POLG2;PSMA2;HGS;PTRH2;TRAF6;PSME4;PSME2;VDAC2;VDAC1;STAM2;BIRC2;OTUB1;PSMD10;USP14;PSMD12;USP15;PSMD11;PSMD14;PSMD13;MAT2B;HIF1A;TANK;USP18;PSMA7;PSMB10;USP19;SNX3;PSMB6;PSMB7;PSMB4;RHOT1;PSMB5;PSMB2;TNKS2;PSMB3;PSMB1;UBC;PSMF1;RCE1;CLSPN…
HDR Thru Homologous Recombination (HRR) Or Single Strand Annealing (SSA) R-HSA-5693567	60/114	1.09329116665951e-13	1.08729139806199e-12	0	0	4.20415363643653	125.470500144611	MDC1;BRCA1;BRCA2;BABAM1;BABAM2;HERC2;KAT5;PPP4R2;EXO1;CHEK1;SUMO2;POLK;TOPBP1;POLE;PIAS4;RFC5;TIPIN;RFC3;RMI2;RFC4;RFC2;SPIDR;CCNA2;RAD51B;RAD51D;UBE2V2;RHNO1;BLM;PCNA;ABRAXAS1;RNF8;BRCC3;RNF4;RAD51AP1;POLD3;POLD4;BRIP1;WRN;PPP4C;POLD1;UBC;NSD2;POLD2;ABL1;RBBP8;CLSPN;RPS27A;SLC19A1;UBE2I;SEM1;POLE4;RAD50;RAD51;ERCC1;POLE2;RPA3;UBE2N;RAD17;ATM;RAD9A
Interleukin-1 Family Signaling R-HSA-446652	73/152	1.19110813270318e-13	1.17739234208418e-12	0	0	3.50175944479742	104.207886287851	HMGB1;PTPN23;PSMD8;PSMD9;PSMD6;PSMD7;TBK1;CASP8;PSMD5;NKIRAS1;NKIRAS2;PSMD3;BTRC;IKBIP;MAP2K4;MAP2K1;CHUK;FBXW11;RBX1;PSMA5;PSMA6;PSMA3;PSMA4;PSMA1;PSMA2;TRAF6;PSME4;PELI1;PSME2;SQSTM1;PSMD10;USP14;PSMD12;PSMD11;PSMD14;PSMD13;CUL1;TANK;USP18;PSMA7;PSMB10;RELA;PSMB6;IL1RL1;PSMB7;PSMB4;PSMB5;PSMB2;PSMB3;UBC;PSMB1;PSMF1;RPS27A;N4BP1;MAP3K3;STAT3;PTPN12;PTPN14;NFKB1;PSMB9;NFKBIA;SEM1;PSMC5;PSMC6;PSMC…
RNA Polymerase II Transcribes snRNA Genes R-HSA-6807505	45/74	1.3033784392613e-13	1.28060857496095e-12	0	0	5.85950672793996	173.843633869746	INTS11;INTS12;GTF2A1;CCNK;GTF2A2;CCNT2;CCNT1;GTF2B;INTS10;ZC3H8;PHAX;RPAP2;GTF2E2;SNAPC1;POLR2A;PCF11;SNAPC2;POLR2B;POLR2C;POLR2D;POLR2E;POLR2F;POLR2G;RPRD1B;POLR2H;RPRD1A;POLR2J;POLR2K;TBP;NCBP1;INTS2;TAF11;SSU72;RPRD2;GTF2F1;GTF2F2;CDK9;CDK7;NABP2;TAF8;NABP1;INTS7;TAF6;INTS6;TAF5
ABC Transporter Disorders R-HSA-5619084	46/77	1.76634691011824e-13	1.7250968924568e-12	0	0	5.60391644302828	164.557284197	ABCD4;PSMD10;PSMD12;VCP;PSMD11;PSMD14;PSMD13;SEL1L;DERL1;DERL2;PSMA7;PSMB10;PSMD8;PSMB6;PSMD9;ERLEC1;PSMB7;PSMD6;PSMB4;PSMD7;PSMB5;PSMB2;PSMD5;PSMB3;PSMD3;PSMB1;UBC;PSMF1;RPS27A;ERLIN1;PSMB9;PSMA5;SEM1;PSMA6;LMBRD1;PSMA3;PSMC5;PSMA4;PSMC6;PSMA1;PSMA2;PSMC4;PSMC1;PSME4;PSMC2;PSME2
Chromosome Maintenance R-HSA-73886	61/118	1.96788358459362e-13	1.91048698004297e-12	0	0	4.0494655792513	118.473787283662	FEN1;DSCC1;HJURP;RSF1;PPP6C;MIS18BP1;RUVBL2;PPP6R3;OIP5;RFC5;DAXX;RFC3;RFC4;RFC2;KNL1;TERF1;CCNA2;SHQ1;NHP2;TERF2IP;ITGB3BP;PRIM2;BLM;PCNA;PRIM1;CENPA;POLD3;POLD4;WRN;POLR2A;RBBP4;POLR2B;POLD1;POLR2C;POLD2;POLR2D;GAR1;POLR2E;POLR2F;POLR2G;POLR2H;RBBP7;POLR2J;SLC19A1;POLR2K;ANKRD28;CTC1;ACD;CENPW;CENPX;SMARCA5;POLA2;MIS18A;CENPH;CENPI;RPA3;CENPK;CENPN;CENPP;CENPQ;NOP10
HIV Transcription Initiation R-HSA-167161	33/46	2.36238738951054e-13	2.27991351023177e-12	0	0	9.56776731872334	278.172630724871	GTF2A1;GTF2A2;CCNH;GTF2B;GTF2E2;POLR2A;POLR2B;POLR2C;POLR2D;POLR2E;POLR2F;POLR2G;POLR2H;POLR2J;POLR2K;TBP;TAF12;TAF10;TAF11;GTF2H1;GTF2H2;GTF2F1;GTF2H3;GTF2F2;GTF2H4;GTF2H5;CDK7;TAF7;TAF6;TAF5;MNAT1;TAF2;TAF1
Mitochondrial Protein Import R-HSA-1268020	41/65	2.73593406073591e-13	2.62488732532957e-12	0	0	6.4467492816092	186.485975885649	COX19;NDUFB8;TOMM40;CCNI;TIMM9;TIMM13;HSCB;TIMM10;TOMM20;TOMM22;HSPD1;TIMM50;CHCHD4;CHCHD5;CHCHD2;CHCHD3;SAMM50;GRPEL1;PITRM1;CHCHD7;GRPEL2;TIMM17A;PMPCB;TIMM17B;PMPCA;COA6;COA4;DNAJC19;HSPA9;TIMM8B;MTX1;MTX2;PAM16;TIMM23;TIMM22;TIMM44;TIMM21;GFER;CS;VDAC1;FXN
tRNA Processing R-HSA-72306	56/105	3.45855114034262e-13	3.29790380707373e-12	0	0	4.3214886531397	123.995421439446	POP5;POP7;TSEN15;RPP30;WDR4;TSEN2;TRMT112;RPP38;NUP214;NDC1;SEC13;TYW5;METTL1;PUS1;NSUN2;CDKAL1;TRNT1;PUS7;NUP93;QTRT1;CTU2;RPP21;NUP54;NUP98;TSEN34;POM121;SEH1L;URM1;THADA;AAAS;HSD17B10;LAGE3;NUP160;OSGEP;NUP85;TYW1;NUP88;NUP43;RPP14;RTRAF;RANBP2;TRMT10A;TRMT10C;NUP155;RPP40;ADAT1;NUP153;TRIT1;ADAT2;XPOT;TRMT6;NUP35;TRMT11;TRMT61A;RAN;NUP37
Metabolism Of Polyamines R-HSA-351202	38/58	3.47786299703668e-13	3.29790380707373e-12	0	0	7.16671452500598	205.59288824754	PSMD10;PSMD12;PSMD11;PSMD14;PSMD13;OAZ1;PSMA7;PSMB10;PSMD8;PSMB6;PSMD9;PSMB7;PSMD6;PSMB4;PSMD7;PSMB5;PSMB2;PSMD5;PSMB3;PSMD3;PSMB1;PSMF1;AZIN1;PSMB9;PSMA5;SEM1;PSMA6;PSMA3;PSMC5;PSMA4;PSMC6;PSMA1;PSMA2;PSMC4;PSMC1;PSME4;PSMC2;PSME2
Downstream TCR Signaling R-HSA-202424	52/94	3.50250491206691e-13	3.30207255004689e-12	0	0	4.67919739324301	134.199979273554	UBE2D1;PSMD8;PSMD9;PSMD6;PSMD7;PSMD5;PSMD3;BTRC;CHUK;FBXW11;PDPK1;PSMA5;PSMA6;PSMA3;CDC34;PSMA4;PSMA1;PSMA2;TRAF6;PSME4;PSME2;PSMD10;PSMD12;PSMD11;PSMD14;PSMD13;CUL1;BCL10;PSMA7;PSMB10;RELA;PSMB6;PSMB7;PSMB4;PSMB5;PSMB2;PSMB3;PSMB1;UBC;PSMF1;RPS27A;NFKB1;PSMB9;NFKBIA;SEM1;PSMC5;PSMC6;PSMC4;PSMC1;PSMC2;UBE2N;TAB2
mRNA Splicing - Minor Pathway R-HSA-72165	34/49	4.85594205849001e-13	4.55174798700989e-12	0	0	8.54429835046617	242.259935227882	SF3B4;SF3B5;SF3B2;SF3B3;PDCD7;SF3B6;DDX23;RNPC3;PRPF8;POLR2A;POLR2B;POLR2C;POLR2D;ZMAT5;POLR2E;POLR2F;POLR2G;SNRPD3;POLR2H;TXNL4A;POLR2J;SF3B1;POLR2K;NCBP1;GTF2F1;GTF2F2;SNRNP40;SRSF2;SNRPE;SNRNP48;SNRNP25;SNRPF;SRSF7;SNRPB
SUMOylation Of DNA Damage Response And Repair Proteins R-HSA-3108214	45/76	5.06235105684831e-13	4.71811118498263e-12	0	0	5.48077815235209	155.170558958363	MDC1;BLM;POM121;SEH1L;SMC5;BRCA1;SMC6;SMC3;AAAS;NUP160;RNF2;WRN;HERC2;SUMO1;NUP85;RAD21;TDG;SCMH1;SUMO2;NUP43;NUP88;NDC1;NUP214;PIAS4;RANBP2;SEC13;PHC2;UBE2I;PARP1;RING1;CBX4;NUP155;XRCC4;NSMCE3;NSMCE2;NUP153;PHC3;PML;PIAS1;NUP93;NSMCE4A;NUP35;NUP54;NUP98;NUP37
Cellular Response To Starvation R-HSA-9711097	72/153	6.24891860693385e-13	5.79090127722109e-12	0	0	3.36726980297547	94.6243147222552	RPL4;RPL5;RPL30;RPL3;RPL32;RPL34;TCIRG1;RPL10A;RPL8;RPL9;RPL7;RPS15;RPS14;RPL7A;RPS16;RPL18A;SESN1;RPL36;ATP6V1E1;RPS11;RPS13;ATP6V1G1;ATP6V0B;SEC13;RPS7;RPS8;RPS5;RPS6;RPSA;RRAGA;IMPACT;RRAGC;DDIT3;ATP6V1B2;RPL27;TRIB3;ATP6V0D1;RPL28;ATP6V0C;ATF4;ATP6V1A;CEBPB;SEH1L;RPL12;CEBPG;RPL11;MRPL13;RPL14;RPS3;ATP6V1H;SLC38A9;RPL15;RPS2;FNIP1;RPL18;RPS27A;ATP6V1D;FNIP2;ATP6V1C1;RPL19;ASNS;RPL35A;EIF2AK4;…
Viral Messenger RNA Synthesis R-HSA-168325	33/47	6.32207819452128e-13	5.8255986074939e-12	0	0	8.88379199672221	249.541792564656	POM121;SEH1L;AAAS;NUP160;BLOC1S6;POLR2A;NUP85;POLR2B;POLR2C;POLR2D;POLR2E;POLR2F;NUP43;NUP88;POLR2G;POLR2H;POLR2J;POLR2K;NDC1;NUP214;RANBP2;PBRM1;SEC13;NUP155;NUP153;GTF2F1;GTF2F2;GNL3;NUP93;NUP35;NUP54;NUP98;NUP37
Hedgehog Off State R-HSA-5610787	53/98	7.05777670787094e-13	6.46698528681882e-12	0	0	4.45145693243676	124.549432944385	GSK3B;GLI3;PSMD8;PSMD9;IFT52;PSMD6;PSMD7;PSMD5;PSMD3;BTRC;PRKACB;DYNC2H1;PRKCA;RBX1;PSMA5;PSMA6;PSMA3;PSMA4;PSMA1;PRKAR1A;PSMA2;PSME4;NUMB;PSME2;PSMD10;PSMD12;PSMD11;PSMD14;PSMD13;CUL1;PSMA7;PSMB10;PSMB6;PSMB7;PSMB4;PSMB5;PSMB2;PSMB3;PRKAR2A;TTC21B;UBC;PSMB1;PSMF1;RPS27A;CSNK1A1;PSMB9;SEM1;ITCH;PSMC5;PSMC6;PSMC4;PSMC1;PSMC2
Regulation Of TP53 Activity R-HSA-5633007	73/157	9.1395857805615e-13	8.32774547938313e-12	0	0	3.29227282129068	91.2650657222913	PHF20;PRKAG1;EHMT1;BRCA1;NOC2L;ING5;ING3;KAT5;PPP2R1A;EXO1;CHEK2;CHEK1;EP300;PIP4K2C;TOPBP1;RFC5;DAXX;USP7;BRD1;RFC3;RMI2;RFC4;TBP;PDPK1;RFC2;CSNK2A2;PPP2R5C;PRKAB1;CCNA2;CSNK2B;SGK1;RHNO1;BLM;MEAF6;MAPKAP1;AURKB;AURKA;PPP2CA;PPP2CB;BRIP1;WRN;RBBP4;UBC;SMYD2;RBBP8;RICTOR;RBBP7;BRD7;MTA2;RFFL;RPS27A;BANP;TAF12;TAF10;TAF11;MAPK14;GATAD2B;PML;TPX2;RAD50;TTC5;RPA3;CDK1;MDM2;RAD17;TAF7;ATM;MDM4;TAF6;T…
DNA Damage Bypass R-HSA-73893	33/48	1.61276833408262e-12	1.46134730716042e-11	0	0	8.29101338432122	225.126458101054	VCP;PCNA;USP32;RCHY1;POLD3;POLD4;POLD1;POLD2;UBC;PCLAF;REV3L;TRIM25;UFD1;POLK;RPS27A;POLE;SLC19A1;RFC5;RFC3;RFC4;UBE2B;RFC2;REV1;ISG15;RBX1;MAD2L2;POLE4;NPLOC4;POLE2;RPA3;DTL;RAD18;CUL4B
Formation Of RNA Pol II Elongation Complex R-HSA-112382	37/58	2.40213934169061e-12	2.16457970513668e-11	0	0	6.64381408065619	177.752996021277	CCNK;CCNT2;CCNT1;CCNH;RTF1;MLLT3;AFF4;CDC73;IWS1;POLR2A;POLR2B;POLR2C;POLR2D;POLR2E;ELOA;POLR2F;NELFB;POLR2G;ELOC;NELFA;POLR2H;POLR2J;POLR2K;NELFE;NCBP1;EAF1;GTF2H1;GTF2H2;GTF2F1;GTF2H3;GTF2F2;GTF2H4;GTF2H5;CDK9;CDK7;TCEA1;MNAT1
Protein Localization R-HSA-9609507	74/164	4.05211671091244e-12	3.63131997554846e-11	0	0	3.11444203073457	81.6973635506009	PECR;CCNI;ZFAND6;ECI2;UBE2D3;UBE2D1;HSCB;TOMM20;TOMM22;CHCHD4;CHCHD5;CHCHD2;CHCHD3;SERP1;CHCHD7;NUDT19;TIMM17A;LONP2;PMPCB;TIMM17B;PMPCA;MPV17;EMD;COA6;GET4;ACOT8;ECH1;PAM16;TIMM23;PEX2;TIMM22;TIMM21;PEX7;SLC25A17;PEX3;PEX6;PEX5;VDAC1;FXN;COX19;NDUFB8;TOMM40;TIMM9;PEX11B;TIMM13;TIMM10;UBE2J2;TIMM50;HSPD1;HMGCL;SAMM50;GRPEL1;PITRM1;GRPEL2;UBC;HMOX1;RPS27A;COA4;DNAJC19;HSPA9;ATAD1;PEX16;TIMM8B;PRNP…
Cap-dependent Translation Initiation R-HSA-72737	58/116	4.6925300569601e-12	4.18224946606662e-11	0	0	3.78095696080789	98.6264484257287	EIF4A2;RPL4;EIF4A1;RPL5;RPL30;RPL3;RPL32;RPL34;RPL10A;RPL8;RPL9;RPL7;RPS15;RPS14;RPL7A;RPS16;RPL18A;RPL36;RPS11;EIF2B1;RPS13;RPS7;EIF1AX;RPS8;RPS5;RPS6;RPSA;RPL27;RPL28;RPL12;RPL11;MRPL13;EIF4EBP1;EIF4H;RPL14;RPS3;RPL15;RPS2;RPL18;RPS27A;EIF4E;RPL19;EIF2B3;EIF2B2;RPL35A;EIF2S1;EIF5;EIF3L;EIF3I;EIF3G;RPS20;RPL22L1;EIF3F;EIF3C;RSL24D1;EIF3D;RPS23;EIF3B
Metabolism Of Amino Acids And Derivatives R-HSA-71291	133/364	6.27181667735297e-12	5.55942010911016e-11	0	0	2.19250289377616	56.5555136183617	RPL4;RPL5;RPL30;RPL3;RPL32;RPL34;RPL8;RPL10A;RPL9;RPL7;TXN2;GCSH;PSMD8;RPS15;PSMD9;RPS14;PSMD6;PSMD7;RPS16;RPL18A;PSMD5;PSMD3;RPL36;RPS11;RPS13;PSPH;PDHX;RPS7;RPS8;RPS5;RPS6;RPSA;ASRGL1;MTAP;SOAT1;ETHE1;PSME4;SBDS;PSME2;HECA;RPL27;RPL28;PSMD10;GCDH;PSMD12;NNMT;PSMD11;PSMD14;PSMD13;SHMT1;MRI1;LIAS;MRPL13;OAZ1;PSMF1;EEFSEC;MPST;PDHA1;GOT2;PYCR1;ASNS;PYCR2;AZIN1;AIMP1;QDPR;SEM1;AIMP2;GLUD1;GRHPR;SEP…
Formation Of HIV Elongation Complex In Absence Of HIV Tat R-HSA-167152	31/45	7.0721307312198e-12	6.23494336357811e-11	0	0	8.34139307897072	214.164093710396	CCNK;CCNT2;CCNT1;CCNH;POLR2A;POLR2B;POLR2C;POLR2D;POLR2E;ELOA;POLR2F;NELFB;POLR2G;ELOC;NELFA;POLR2H;POLR2J;POLR2K;NELFE;NCBP1;GTF2H1;GTF2H2;GTF2F1;GTF2H3;GTF2F2;GTF2H4;GTF2H5;CDK9;CDK7;TCEA1;MNAT1
Transcriptional Regulation By RUNX1 R-HSA-8878171	86/204	7.33522373821508e-12	6.43212361130581e-11	0	0	2.76370477046228	70.8567837769987	SMARCB1;CCNH;DPY30;PSMD8;PSMD9;PSMD6;CCND3;PSMD7;SIN3B;PSMD5;PSMD3;SCMH1;WDR5;EP300;ARID2;YAF2;PBRM1;RING1;PRMT1;CSNK2A2;ACTL6A;TCF12;AXIN1;ARID1A;ARID1B;KCTD6;RUNX1;PSMA5;PSMA6;PSMA3;PSMA4;ELF2;PSMA1;PSMA2;CSNK2B;PSME4;PSME2;KMT2E;PSMD10;SMARCD1;PSMD12;SMARCD2;ELOF1;PSMD11;CBFB;KMT2A;PSMD14;PSMD13;KMT2C;PSMA7;PSMB10;RNF2;PSMB6;PSMB7;SOCS3;PSMB4;PSMB5;PSMB2;PSMB3;PSMB1;UBC;ABL1;PSMF1;RPS27A;CREBB…
Nonsense Mediated Decay (NMD) Enhanced By Exon Junction Complex (EJC) R-HSA-975957	56/112	1.09010001428682e-11	9.50777071284385e-11	0	0	3.77962028358568	95.4058047872951	RPL4;RPL5;RPL30;RPL3;RPL32;RPL34;EIF4A3;PPP2R2A;SMG9;CASC3;RPL10A;RPL8;SMG7;RPL9;RPL7;SMG6;RPS15;RPS14;RPL7A;RPS16;RPL18A;PPP2R1A;MAGOH;RPL36;RPS11;RPS13;UPF1;RPS7;NCBP1;RPS8;RPS5;RPS6;RPSA;RPL27;RPL28;RBM8A;RPL12;RPL11;MRPL13;GSPT1;PPP2CA;RPL14;RPS3;RPL15;RPS2;RPL18;RPS27A;RPL19;RPL35A;MAGOHB;PNRC2;RNPS1;RPS20;RPL22L1;RSL24D1;RPS23
MAPK Family Signaling Cascades R-HSA-5683057	119/318	1.35957637398025e-11	1.1795048223201e-10	0	0	2.27405450875657	56.8997156248181	PEBP1;WDR83;PSMD8;PSMD9;PPP1CC;PSMD6;CCND3;FGF7;PSMD7;FNTA;PPP2R1A;PSMD5;MYC;PSMD3;GOLGA7;PRKACB;PDGFRA;MAP2K1;MAP2K2;FRS2;PRKCA;EREG;RBX1;PSME4;PSME2;TLN1;VCL;PSMD10;PSMD12;PSMD11;PSMD14;PSMD13;PDGFA;ARL2;RASAL2;RAP1B;RAP1A;UBC;PSMF1;RCE1;MARK3;JUN;BRAF;PTK2;SEM1;PPP5C;AGO3;AGO2;CDK1;NF1;GRB2;CALM1;FGFR2;YWHAB;AREG;DUSP16;DUSP12;SPRED2;SPRED1;XPO1;PPP2R5E;PRKG2;JAK2;HRAS;NCOA3;PPP2R5A;PPP2R5D;PP…
Translesion Synthesis By Y Family DNA Polymerases Bypasses Lesions On DNA Template R-HSA-110313	28/39	1.53186504006036e-11	1.32194279382987e-10	0	0	9.58388853924781	238.657513683864	VCP;PCNA;USP32;RCHY1;POLD3;POLD4;POLD1;POLD2;UBC;PCLAF;REV3L;TRIM25;UFD1;POLK;RPS27A;POLE;SLC19A1;RFC5;RFC3;RFC4;RFC2;REV1;ISG15;MAD2L2;POLE4;NPLOC4;POLE2;RPA3
Signal Transduction R-HSA-162582	649/2465	1.6070818454748e-11	1.37955288945757e-10	0	0	1.39896593681476	34.7699217866679	VPS29;CYFIP1;ANKLE2;TRIO;MAML1;TRRAP;WDR83;F11R;SMC3;RBPJ;FGFRL1;PSMD8;PSMD9;GJA1;PSMD6;PSMD7;PSMD5;MYC;PSMD3;VPS35;PIP4K2C;PRKACB;RNF111;IER3;MEF2A;RBFOX2;FNBP1;PRKCE;CSNK2A2;FRS2;PRKCA;PRKAB1;DYNC1LI1;ZFYVE16;DDX39B;PRKAR1A;PARD3;PSME4;PSME2;SRFBP1;NUP98;SEH1L;CRABP2;CTBP2;SHMT2;CTBP1;MAPKAP1;CDCA8;PDGFA;NEDD4L;VPS26A;AAAS;HIF1A;SKA1;SKA2;PPP3R1;RHOT1;NUP85;PRKAR2A;RAD21;ST3GAL4;PIP5K1A;RDH14;P…
Respiratory Electron Transport R-HSA-611105	48/90	1.6545586992145e-11	1.41287185257531e-10	0	0	4.31511496419148	107.12230479585	COX19;NDUFB9;NDUFB8;NDUFB7;CCNI;NDUFA11;NDUFB6;NDUFB5;COX18;NDUFA10;NDUFB3;ETFDH;ETFA;UQCR10;ECSIT;COX7C;COX5A;UQCRFS1;COX14;NDUFV2;NDUFV1;NDUFA9;NDUFA8;SURF1;NUBPL;NDUFC2;SDHD;SDHA;COQ10B;SDHB;COQ10A;NDUFS8;NDUFS7;NDUFAF6;NDUFAF7;NDUFS5;NDUFAF4;NDUFS4;NDUFAB1;NDUFAF5;NDUFS3;NDUFAF2;NDUFS2;CYCS;NDUFAF3;NDUFS1;UQCRC2;NDUFAF1
Hedgehog On State R-HSA-5632684	46/85	2.22870245648574e-11	1.89323630548346e-10	0	0	4.45213285874998	109.197535930419	PSMD10;PSMD12;PSMD11;PSMD14;PSMD13;CDC73;GLI3;PSMA7;PSMB10;PSMD8;PSMB6;PSMD9;PSMB7;PSMD6;PSMB4;PSMD7;PSMB5;PSMB2;PSMD5;PSMB3;PSMD3;PSMB1;UBC;PSMF1;RPS27A;SMURF2;CSNK1A1;RBX1;PSMB9;PSMA5;SEM1;PSMA6;PSMA3;ITCH;PSMC5;PSMA4;PSMC6;PSMA1;PSMA2;PSMC4;PSMC1;PSME4;PSMC2;NUMB;PSME2;SPOPL
SRP-dependent Cotranslational Protein Targeting To Membrane R-HSA-1799339	54/108	2.53285903406393e-11	2.14046273811309e-10	0	0	3.77828489070382	92.1867029123314	RPL4;RPL5;SRP19;RPL30;TRAM1;RPL3;RPL32;RPL34;RPL10A;RPL8;SRP14;RPL9;RPL7;RPS15;SEC61A2;RPS14;RPL7A;RPS16;RPL18A;RPL36;RPS11;RPS13;RPS7;RPS8;RPS5;SSR2;RPS6;SSR3;RPSA;RPL27;RPL28;RPL12;RPN1;RPL11;MRPL13;SRP72;RPL14;RPS3;RPL15;RPS2;RPL18;RPS27A;SEC11A;RPL19;SEC11C;RPL35A;SRP68;SPCS3;SPCS2;SRPRB;RPS20;RPL22L1;RSL24D1;RPS23
TP53 Regulates Transcription Of Cell Cycle Genes R-HSA-6791312	32/49	2.9184855392038e-11	2.45363397651618e-10	0	0	7.09132054255394	172.016794643305	BTG2;CDKN1A;CDKN1B;PCNA;AURKA;CCNB1;PCBP4;E2F1;EP300;E2F4;CNOT6L;PRMT1;GADD45A;PLK2;CNOT10;CDC25C;CCNA2;CNOT4;CNOT6;RBL1;CNOT7;CCNE2;TFDP2;CNOT1;CNOT11;CARM1;CNOT2;CNOT3;CDK1;BAX;CNOT8;CNOT9
DNA Strand Elongation R-HSA-69190	24/31	3.08601613186109e-11	2.58117554413612e-10	0	0	12.8998671254812	312.196844266316	GINS1;RFC5;PRIM2;GINS2;FEN1;RFC3;PCNA;RFC4;MCM8;RFC2;PRIM1;GINS4;POLD3;POLD4;POLA2;CDC45;POLD1;RPA3;POLD2;MCM3;MCM4;MCM5;MCM6;SLC19A1
mRNA Capping R-HSA-72086	23/29	3.33182765305327e-11	2.77255658271933e-10	0	0	14.420243204578	347.887141946551	RNGTT;NCBP1;CCNH;RNMT;GTF2H1;GTF2H2;GTF2F1;GTF2H3;GTF2F2;GTF2H4;GTF2H5;CDK7;POLR2A;POLR2B;POLR2C;POLR2D;POLR2E;POLR2F;POLR2G;POLR2H;MNAT1;POLR2J;POLR2K
RNA Pol II CTD Phosphorylation And Interaction With CE R-HSA-77075	22/27	3.38169634067858e-11	2.7997699145415e-10	0	0	16.5490345649583	398.998192528822	RNGTT;CCNH;RNMT;GTF2H1;GTF2H2;GTF2F1;GTF2H3;GTF2F2;GTF2H4;GTF2H5;CDK7;POLR2A;POLR2B;POLR2C;POLR2D;POLR2E;POLR2F;POLR2G;POLR2H;MNAT1;POLR2J;POLR2K
HDR Thru Homologous Recombination (HRR) R-HSA-5685942	39/67	3.73707873585221e-11	3.07837142332069e-10	0	0	5.25238494153047	126.110454728265	BLM;PCNA;BRCA1;BRCA2;POLD3;RAD51AP1;POLD4;BRIP1;WRN;KAT5;EXO1;POLD1;CHEK1;POLD2;UBC;RBBP8;POLK;TOPBP1;RPS27A;POLE;SLC19A1;RFC5;RFC3;RMI2;RFC4;RFC2;SPIDR;RAD51B;POLE4;SEM1;RAD51D;RAD50;RAD51;POLE2;RPA3;RAD17;ATM;RHNO1;RAD9A
Nuclear Envelope (NE) Reassembly R-HSA-2995410	42/75	3.76230343677774e-11	3.08357633436406e-10	0	0	4.80130647795318	115.247702176277	AHCTF1;ANKLE2;POM121;SEH1L;PPP2R2A;NUP160;LMNB1;PPP2CA;TUBA1C;TUBA1B;TUBB6;CCNB1;SUMO1;PPP2R1A;NUP85;RCC1;BANF1;NUP43;TNPO1;EMD;LBR;TMPO;NDC1;SEC13;UBE2I;NUP155;IST1;VRK1;VRK2;TUBB4B;LEMD2;TUBA4A;NUP93;CHMP2B;CDK1;CHMP2A;CHMP4B;NUP35;NUP54;NUP98;RAN;NUP37
GTP Hydrolysis And Joining Of 60S Ribosomal Subunit R-HSA-72706	54/109	3.99456374063197e-11	3.25756673048537e-10	0	0	3.70935295787566	88.8148986711223	EIF4A2;RPL4;EIF4A1;RPL5;RPL30;RPL3;RPL32;RPL34;RPL10A;RPL8;RPL9;RPL7;RPS15;RPS14;RPL7A;RPS16;RPL18A;RPL36;RPS11;RPS13;RPS7;EIF1AX;RPS8;RPS5;RPS6;RPSA;RPL27;RPL28;RPL12;RPL11;MRPL13;EIF4H;RPL14;RPS3;RPL15;RPS2;RPL18;RPS27A;EIF4E;RPL19;RPL35A;EIF2S1;EIF5;EIF3L;EIF3I;EIF3G;RPS20;RPL22L1;EIF3F;EIF3C;RSL24D1;EIF3D;RPS23;EIF3B
SARS-CoV Infections R-HSA-9679506	132/369	4.07330264590334e-11	3.30525204749669e-10	0	0	2.11959159010272	50.7090708192613	RB1;KDM1A;GEMIN2;ARID4A;ARID4B;COMT;NR3C1;ZDHHC3;RPS15;RPS14;GJA1;RPS16;TBK1;FNTA;TRIM25;SNRPD3;RPS11;KPNA2;GOLGA7;RPS13;AP2M1;NUP214;RPS7;RPS8;RPS5;RPS6;MOGS;ATP1B3;RPSA;RBX1;SAP30;NUP93;CHMP4B;GEMIN6;SNRPE;NUP98;GEMIN7;SNRPF;FKBP4;SNRPB;POM121;DDX5;VCP;SEH1L;SAR1B;RPN1;AAAS;NUP160;PHF21A;LARP1;NUP85;G3BP1;UBC;ST3GAL4;G3BP2;NUP88;SMN1;VPS16;UVRAG;CREBBP;UBE2I;NUP155;CAV1;ISG15;NUP153;SRPK1;CHMP2…
SUMOylation Of DNA Replication Proteins R-HSA-4615885	30/45	5.58088624137761e-11	4.50615121766678e-10	0	0	7.53188440410795	177.820924975264	TOP2A;TOP2B;POM121;PCNA;SEH1L;CDCA8;AAAS;AURKB;NUP160;AURKA;SUMO1;NUP85;SUMO2;NUP43;NUP88;NDC1;NUP214;PIAS4;RANBP2;SEC13;UBE2I;NUP155;NUP153;NUP93;BIRC5;NUP35;NUP54;NUP98;TOP1;NUP37
Protein Ubiquitination R-HSA-8852135	42/76	6.6984338792977e-11	5.38184515129781e-10	0	0	4.65979570271222	109.16299421007	VCP;PCNA;UBA6;UBE2D3;DERL1;UBE2D1;BCL10;RTF1;UBE2J2;CDC73;UBE2L3;HLTF;UBC;RPS27A;SHPRH;USP7;UBE2H;USP5;UBE2B;UBE2C;UBE2E3;UBE2E1;PEX2;UBE2G1;UBE2A;UBE2G2;UCHL3;PEX13;PEX14;UBE2W;RRAGA;CDC34;SELENOS;UBE2S;UBE2T;PEX5;OTULIN;UBE2V2;WAC;UBE2N;UBE2K;RAD18
Formation Of HIV-1 Elongation Complex Containing HIV-1 Tat R-HSA-167200	29/43	7.60982648970708e-11	6.08413088466287e-10	0	0	7.7995122117615	181.720801106605	CCNT1;CCNH;POLR2A;POLR2B;POLR2C;POLR2D;POLR2E;ELOA;POLR2F;NELFB;POLR2G;ELOC;NELFA;POLR2H;POLR2J;POLR2K;NELFE;NCBP1;GTF2H1;GTF2H2;GTF2F1;GTF2H3;GTF2F2;GTF2H4;GTF2H5;CDK9;CDK7;TCEA1;MNAT1
L13a-mediated Translational Silencing Of Ceruloplasmin Expression R-HSA-156827	53/108	9.51571093054064e-11	7.57079245254233e-10	0	0	3.63978691817309	83.9898732137427	EIF4A2;RPL4;EIF4A1;RPL5;RPL30;RPL3;RPL32;RPL34;RPL10A;RPL8;RPL9;RPL7;RPS15;RPS14;RPL7A;RPS16;RPL18A;RPL36;RPS11;RPS13;RPS7;EIF1AX;RPS8;RPS5;RPS6;RPSA;RPL27;RPL28;RPL12;RPL11;MRPL13;EIF4H;RPL14;RPS3;RPL15;RPS2;RPL18;RPS27A;EIF4E;RPL19;RPL35A;EIF2S1;EIF3L;EIF3I;EIF3G;RPS20;RPL22L1;EIF3F;EIF3C;RSL24D1;EIF3D;RPS23;EIF3B
Dual Incision In GG-NER R-HSA-5696400	28/41	1.02593922374035e-10	8.12284890252679e-10	0	0	8.10841581431221	186.495529379994	PCNA;POLD3;POLD4;POLD1;POLD2;UBC;POLK;RPS27A;POLE;SLC19A1;RFC5;RFC3;RFC4;PARP1;PARP2;RFC2;GTF2H1;GTF2H2;GTF2H3;GTF2H4;GTF2H5;RBX1;POLE4;ERCC1;POLE2;RPA3;ERCC5;CUL4B
Signaling By NOTCH R-HSA-157118	83/203	1.09579188678141e-10	8.63399307893951e-10	0	0	2.62060353168844	60.1019005679219	B4GALT1;MAML1;ATP2A2;CCNC;RBPJ;PSMD8;PSMD9;PSMD6;PSMD7;PSMD5;MYC;PSMD3;TMED2;EP300;DLGAP5;PSENEN;TLE4;TLE1;FBXW7;ADAM10;YWHAZ;RUNX1;RBX1;PSMA5;PSMA6;PSMA3;ADAM17;NCOR1;PSMA4;CREB1;PSMA1;TFDP2;PSMA2;NUMB;PSME2;PSMD10;HDAC4;PSMD12;PSMD11;HDAC3;PSMD14;PSMD13;SEL1L;CUL1;HDAC8;HIF1A;PSMA7;PSMB10;APH1A;PSMB6;PSMB7;PSMB4;PSMB5;PSMB2;PSMB3;PSMB1;UBC;ST3GAL4;E2F1;E2F3;PSMF1;TBL1X;RPS27A;RAB6A;CREBBP;JUN;P…
Transport To Golgi And Subsequent Modification R-HSA-948021	71/164	1.13782922563756e-10	8.92211282218683e-10	0	0	2.88914305276753	66.1519245704666	ARF4;B4GALT3;B4GALT1;KDELR1;AREG;PPP6C;ACTR1A;TFG;CAPZB;MAN1A2;PPP6R3;TMED2;TMED7;NSF;COG8;SEC13;TMED9;COG6;COG5;COG4;COPZ2;CSNK1D;ARFGAP3;DYNLL1;BET1L;COPZ1;ARFGAP2;DYNC1LI1;TRAPPC6A;TBC1D20;TRAPPC6B;KDELR2;PREB;KDELR3;SEC22B;SEC22A;ARF5;DCTN6;COPB2;DYNC1I2;RAB1A;LMAN2L;STX17;SAR1B;COPB1;DCTN4;GOSR2;DCTN3;GOSR1;NAPG;LMAN1;SCFD1;LMAN2;ST3GAL4;SEC31A;ANKRD28;TRAPPC3;SEC24B;TRAPPC1;SEC24A;PTGES2;TR…
Cellular Senescence R-HSA-2559583	71/165	1.58843998958915e-10	1.23959120718656e-09	0	0	2.85822530816681	64.4904192604345	RB1;CDKN1A;CDKN1B;EHMT1;UBE2D1;TXN2;CABIN1;LMNB1;KAT5;CDC26;CDC27;SCMH1;MAP2K3;KDM6B;MAP2K4;ANAPC7;RING1;EED;UBE2E1;FOS;TERF1;CCNA2;CCNE2;TFDP2;MAPKAPK2;ANAPC4;TERF2IP;ANAPC1;ASF1A;CEBPB;ANAPC16;ANAPC10;RELA;RNF2;MAPK9;RBBP4;UBC;UBN1;EP400;E2F1;MAPK1;E2F3;RBBP7;RPS27A;CDKN2D;SUZ12;ACD;CBX6;JUN;PHC2;CDKN2B;CDKN2C;CBX4;UBE2C;STAT3;HMGA2;MAPK14;PHC3;NFKB1;TNRC6C;RAD50;AGO3;CDK4;UBE2S;CDC16;ID1;MDM2;…
ER-Phagosome Pathway R-HSA-1236974	46/89	1.77232050080846e-10	1.3765022556279e-09	0	0	4.03695505511477	90.6440174909044	PSMD10;PSMD12;PSMD11;PSMD14;PSMD13;SNAP23;LY96;HMGB1;PSMA7;PSMB10;PSMD8;SEC61A2;PSMB6;PSMD9;PSMB7;PSMD6;PSMB4;PSMD7;PSMB5;PSMB2;PSMD5;PSMB3;PSMD3;PSMB1;UBC;PSMF1;RPS27A;CHUK;PSMB9;PSMA5;VAMP8;SEM1;PSMA6;PSMA3;PSMC5;PSMA4;PSMC6;PSMA1;PSMA2;PSMC4;PSMC1;PSME4;PSMC2;PSME2;SEC22B;VAMP3
Signaling By WNT R-HSA-195721	109/294	1.84628770866503e-10	1.42715414826193e-09	0	0	2.2371404510645	50.1402995119046	VPS29;TRRAP;PSMD8;PSMD9;PSMD6;PSMD7;KAT5;PPP2R1A;PSMD5;MYC;PSMD3;EP300;VPS35;BTRC;SOX4;AP2M1;TLE4;TLE1;CSNK2A2;PRKCA;CSNK1E;RBX1;CSNK2B;PSME4;PSME2;PFN1;PSMD10;PSMD12;PSMD11;CTBP2;PSMD14;CTBP1;PSMD13;CUL1;ITPR1;VPS26A;SNX3;GNG10;PPP3R1;UBC;DVL2;PSMF1;CREBBP;FZD2;SMURF2;CAV1;GNG12;SEM1;AGO3;GNB2;AGO2;GNB1;GNB5;CALM1;GSK3B;CLTC;CLTB;CBY1;CDC73;PPP3CA;XPO1;PPP2R5E;PRKG2;TMED5;NCOA3;AXIN1;PPP2R5A;PPP…
Response Of EIF2AK4 (GCN2) To Amino Acid Deficiency R-HSA-9633012	49/98	2.08679998741424e-10	1.60545791484558e-09	0	0	3.77495201535509	84.144507679615	RPL4;RPL5;RPL30;RPL3;RPL32;RPL34;RPL10A;RPL8;RPL9;RPL7;RPS15;RPS14;RPL7A;RPS16;RPL18A;RPL36;RPS11;RPS13;RPS7;RPS8;RPS5;RPS6;RPSA;IMPACT;DDIT3;RPL27;TRIB3;RPL28;ATF4;CEBPB;RPL12;CEBPG;RPL11;MRPL13;RPL14;RPS3;RPL15;RPS2;RPL18;RPS27A;RPL19;ASNS;RPL35A;EIF2AK4;EIF2S1;RPS20;RPL22L1;RSL24D1;RPS23
SUMOylation Of RNA Binding Proteins R-HSA-4570464	30/47	2.82411620360397e-10	2.15845135096918e-09	0	0	6.64493741131514	146.106594370346	POM121;SEH1L;AAAS;NUP160;RNF2;SUMO1;NUP85;SCMH1;SUMO2;NUP43;NUP88;NDC1;NUP214;RANBP2;NOP58;PHC2;SEC13;UBE2I;CBX4;NUP155;RING1;NUP153;PHC3;NUP93;HNRNPK;NUP35;NUP54;HNRNPC;NUP98;NUP37
Signaling By Hedgehog R-HSA-5358351	61/135	2.832057566569e-10	2.15845135096918e-09	0	0	3.11581107093619	68.5006310063173	GSK3B;CDC73;GLI3;PSMD8;PSMD9;IFT52;PSMD6;PSMD7;PSMD5;PSMD3;BTRC;PRKACB;DYNC2H1;PRKCA;RBX1;PSMA5;PSMA6;ADAM17;PSMA3;PSMA4;PSMA1;PRKAR1A;PSMA2;PSME4;NUMB;PSME2;SPOPL;PSMD10;PSMD12;VCP;PSMD11;PSMD14;PSMD13;SEL1L;CUL1;DERL2;PSMA7;PSMB10;PSMB6;ERLEC1;PSMB7;PSMB4;PSMB5;PSMB2;PSMB3;PRKAR2A;TTC21B;UBC;PSMB1;PSMF1;RPS27A;SMURF2;CSNK1A1;PSMB9;SEM1;ITCH;PSMC5;PSMC6;PSMC4;PSMC1;PSMC2
Formation Of Early Elongation Complex R-HSA-113418	24/33	2.89015736518921e-10	2.19248681982493e-09	0	0	10.0319580252802	220.347343100635	NCBP1;CCNH;GTF2H1;GTF2H2;GTF2F1;GTF2H3;GTF2F2;GTF2H4;GTF2H5;CDK7;POLR2A;POLR2B;POLR2C;POLR2D;POLR2E;POLR2F;NELFB;POLR2G;NELFA;POLR2H;MNAT1;POLR2J;POLR2K;NELFE
Asparagine N-linked Glycosylation R-HSA-446203	105/282	2.98276745485321e-10	2.24394727687541e-09	0	0	2.25140968146145	49.3801671571903	CMAS;KDELR1;TFG;NSF;COG8;ALG6;COG6;COG5;COG4;ALG3;ALG13;CSNK1D;MOGS;DHDDS;DYNC1LI1;DPM2;TBC1D20;KDELR2;PREB;KDELR3;COPB2;VCP;LMAN2L;SAR1B;COPB1;RPN1;SEL1L;UAP1;SCFD1;AMDHD2;UBC;ST3GAL4;SEC31A;MPDU1;ANKRD28;TRAPPC3;TRAPPC1;PMM1;TRAPPC4;GFPT1;SRD5A3;TRAPPC5;RNF103;CNIH1;TMEM115;STT3A;ARF4;B4GALT3;B4GALT1;AREG;NANP;PPP6C;ACTR1A;CAPZB;MAN1A2;PPP6R3;PGM3;GNPNAT1;TMED2;NANS;TMED7;SEC13;TMED9;COPZ2;DYNL…
Organelle Biogenesis And Maintenance R-HSA-1852241	103/275	2.98550925249518e-10	2.24394727687541e-09	0	0	2.27234994516738	49.8373621347191	CRTC3;CHCHD3;PPP2R1A;CHCHD6;NUDT19;KIFAP3;DYNC2H1;CSNK1D;PRKCA;CSNK1E;PRKAB1;TUBA4A;POLG2;AKAP9;TFAM;UNC119B;ARL6;ARL3;NRF1;APOO;TTC21B;CEP192;PLK4;ESRRA;HSPA9;CREBBP;APOOL;IDH2;DNAJC11;BBIP1;IFT20;GLUD1;AHI1;IFT22;TMEM11;CDK1;CYCS;CALM1;CEP57;YWHAE;ARF4;ALAS1;PRKAG1;PKD1;IFT52;ACTR1A;TNPO1;BBS5;GABPA;RAB8A;CCT3;NCOA1;IQCB1;CCT2;NCOA2;HAUS4;HAUS3;TFB2M;DYNLL1;PPRC1;TUBG1;CKAP5;HAUS2;SIRT3;HAUS1;N…
Extension Of Telomeres R-HSA-180786	31/50	4.16202545780183e-10	3.11388234939211e-09	0	0	6.14434078507305	132.716833686014	PRIM2;FEN1;BLM;PCNA;DSCC1;PRIM1;POLD3;PPP6C;POLD4;WRN;RUVBL2;POLD1;PPP6R3;POLD2;GAR1;SLC19A1;RFC5;ANKRD28;CTC1;RFC3;ACD;RFC4;RFC2;TERF1;CCNA2;POLA2;SHQ1;RPA3;NHP2;TERF2IP;NOP10
TNFR2 Non-Canonical NF-kB Pathway R-HSA-5668541	49/100	5.13522570134963e-10	3.82445347895034e-09	0	0	3.62645365247827	77.5688540906118	PSMD8;PSMD9;PSMD6;PSMD7;PSMD5;PSMD3;BTRC;CHUK;TNFRSF12A;FBXW11;TNFRSF1A;PSMA5;PSMA6;PSMA3;PSMA4;PSMA1;PSMA2;PSME4;PSME2;BIRC2;PSMD10;PSMD12;PSMD11;PSMD14;PSMD13;CUL1;TANK;PSMA7;PSMB10;RELB;PSMB6;PSMB7;PSMB4;PSMB5;PSMB2;PSMB3;UBC;PSMB1;PSMF1;RPS27A;PSMB9;SEM1;PSMC5;PSMC6;PSMC4;PSMC1;PSMC2;UBA3;UBE2M
G2/M DNA Damage Checkpoint R-HSA-69473	41/77	5.23886634333763e-10	3.88390500271985e-09	0	0	4.29456018518519	91.7736594875311	YWHAE;MDC1;BLM;YWHAB;ABRAXAS1;RNF8;BRCA1;BRCC3;BABAM1;BABAM2;BRIP1;CCNB1;WRN;HERC2;KAT5;YWHAQ;EXO1;CHEK2;CHEK1;NSD2;RBBP8;TOPBP1;YWHAH;PIAS4;RFC5;RFC3;RMI2;RFC4;RFC2;CDC25C;YWHAZ;RAD50;WEE1;RPA3;UBE2V2;CDK1;UBE2N;RAD17;ATM;RHNO1;RAD9A
Transport Of Mature mRNAs Derived From Intronless Transcripts R-HSA-159234	28/43	5.62263284887028e-10	4.14955392602146e-09	0	0	7.02640248269277	149.655704103718	SLBP;POM121;SEH1L;AAAS;NUP160;NXF1;FIP1L1;NUP85;SYMPK;NUP43;NUP88;EIF4E;NDC1;NUP214;RANBP2;SEC13;NCBP1;NUP155;ALYREF;CPSF3;CPSF2;NUP153;WDR33;NUP93;NUP35;NUP54;NUP98;NUP37
TCR Signaling R-HSA-202403	54/116	7.65951495232032e-10	5.62732832758308e-09	0	0	3.28909052869751	69.0376887556758	UBE2D1;PSMD8;PSMD9;PSMD6;PSMD7;PSMD5;PSMD3;BTRC;NCK1;CHUK;FBXW11;PDPK1;PSMA5;PSMA6;PSMA3;CDC34;PSMA4;PSMA1;PSMA2;TRAF6;PSME4;PSME2;PSMD10;PSMD12;PSMD11;PSMD14;PSMD13;CUL1;BCL10;PSMA7;PSMB10;RELA;PSMB6;PSMB7;PSMB4;PSMB5;PSMB2;PSMB3;UBC;PSMB1;PSMF1;RPS27A;NFKB1;PSMB9;NFKBIA;SEM1;PSMC5;PSMC6;PSMC4;PSMC1;PSMC2;UBE2N;TAB2;PKN2
Formation Of A Pool Of Free 40S Subunits R-HSA-72689	48/98	7.82835714891181e-10	5.72558318828483e-09	0	0	3.62285440153514	75.9643670618524	RPL4;RPL5;RPL30;RPL3;RPL32;RPL34;RPL12;RPL11;RPL10A;RPL8;RPL9;MRPL13;RPL7;RPS15;RPS14;RPL7A;RPS16;RPL18A;RPL36;RPL14;RPS3;RPL15;RPS2;RPS11;RPL18;RPS27A;RPS13;RPL19;RPS7;EIF1AX;RPS8;RPS5;RPS6;RPL35A;RPSA;EIF3L;EIF3I;EIF3G;RPL27;RPS20;RPL22L1;EIF3F;EIF3C;RPL28;RSL24D1;EIF3D;RPS23;EIF3B
SUMOylation Of Ubiquitinylation Proteins R-HSA-3232142	26/39	1.08360484701357e-09	7.88999779231758e-09	0	0	7.52565020281556	155.351790427146	POM121;SEH1L;AAAS;NUP160;SUMO1;NUP85;NUP43;NUP88;TRIM27;VHL;NDC1;NUP214;PIAS4;RANBP2;SEC13;UBE2I;NUP155;NUP153;PML;PIAS1;NUP93;MDM2;NUP35;NUP54;NUP98;NUP37
Viral mRNA Translation R-HSA-192823	45/90	1.12954258507304e-09	8.18792869446278e-09	0	0	3.77229146692234	77.714685652881	RPL4;RPL5;RPL30;RPL3;RPL32;RPL34;RPL12;RPL11;RPL10A;RPL8;RPL9;MRPL13;RPL7;RPS15;RPL7A;RPS14;BLOC1S6;RPS16;RPL18A;RPL36;RPL14;RPS3;RPL15;RPS2;RPS11;RPL18;RPS27A;RPS13;RPL19;PBRM1;RPS7;RPS8;RPS5;RPS6;RPL35A;RPSA;GNL3;DNAJC3;RPL27;RPL22L1;RPS20;GRSF1;RPL28;RSL24D1;RPS23
Synthesis Of Active Ubiquitin: Roles Of E1 And E2 Enzymes R-HSA-8866652	22/30	1.25394245077702e-09	9.04946963370497e-09	0	0	10.3411799761621	211.962889741012	UBE2H;USP7;UBE2B;USP5;UBA6;UBE2C;UBE2E3;UBE2E1;UBE2D1;UBE2G1;UBE2A;UBE2G2;UCHL3;UBE2L3;UBE2W;CDC34;UBE2S;UBE2T;UBC;OTULIN;RPS27A;UBE2K
RAF/MAP Kinase Cascade R-HSA-5673001	100/271	1.37963264918304e-09	9.91269097276452e-09	0	0	2.21759158644729	45.2420806989672	PEBP1;WDR83;PSMD8;PSMD9;PPP1CC;PSMD6;FGF7;PSMD7;FNTA;PPP2R1A;PSMD5;PSMD3;GOLGA7;PDGFRA;MAP2K1;MAP2K2;FRS2;EREG;RBX1;PSME4;PSME2;TLN1;VCL;PSMD10;PSMD12;PSMD11;PSMD14;PSMD13;PDGFA;ARL2;RASAL2;RAP1B;RAP1A;UBC;PSMF1;RCE1;MARK3;BRAF;PTK2;SEM1;PPP5C;NF1;GRB2;CALM1;FGFR2;YWHAB;AREG;DUSP16;DUSP12;SPRED2;SPRED1;PPP2R5E;PRKG2;JAK2;HRAS;PPP2R5A;PPP2R5D;PPP2R5C;DUSP6;APBB1IP;PSMA5;PSMA6;PSMA3;MRAS;PSMA4;PSMA…
Axon Guidance R-HSA-422475	167/519	1.58057503368559e-09	1.13066573681631e-08	0	0	1.80764379910213	36.6327640350916	RPL4;RPL5;RPL30;RPL3;TRIO;RPL32;RPL34;EIF4A3;PITPNA;ARHGAP39;CASC3;RPL8;RPL10A;RPL9;RPL7;ACTG1;PSMD8;RPS15;PSMD9;RPS14;PSMD6;PSMD7;RPS16;RPL18A;PSMD5;PSMD3;MAGOH;RPL36;GRB10;RPS11;PRKACB;AP2M1;RPS13;MAP2K1;MAP2K2;RPS7;RPS8;RPS5;CSNK2A2;RPS6;ADAM10;FRS2;PRKCA;RPSA;RBX1;CACNB2;DOK1;COL4A1;PSME4;CSNK2B;PSME2;COL4A5;RPL27;PFN1;TLN1;RPL28;EPHA2;PFN2;PSMD10;PSMD12;PSMD11;PSMD14;RBM8A;PSMD13;CUL2;EFNA5;…
Formation Of Incision Complex In GG-NER R-HSA-5696395	27/42	1.75363561591737e-09	1.24355638676575e-08	0	0	6.77384248210024	136.571331271279	CCNH;SUMO1;SUMO2;UBC;RPS27A;RNF111;UBE2I;PARP1;PARP2;USP45;GTF2H1;RAD23A;GTF2H2;GTF2H3;GTF2H4;RAD23B;GTF2H5;PIAS1;RBX1;CDK7;ERCC1;RPA3;UBE2N;UBE2V2;ERCC5;MNAT1;CUL4B
Transport Of Mature mRNA Derived From An Intronless Transcript R-HSA-159231	27/42	1.75363561591737e-09	1.24355638676575e-08	0	0	6.77384248210024	136.571331271279	POM121;SEH1L;AAAS;NUP160;NXF1;FIP1L1;NUP85;SYMPK;NUP43;NUP88;EIF4E;NDC1;NUP214;RANBP2;SEC13;NCBP1;NUP155;ALYREF;CPSF3;CPSF2;NUP153;WDR33;NUP93;NUP35;NUP54;NUP98;NUP37
Disorders Of Transmembrane Transporters R-HSA-5619115	72/176	1.7863921522256e-09	1.26130112566232e-08	0	0	2.61874362067366	52.7495303242512	ABCD4;SLC2A1;PSMD8;PSMD9;PSMD6;PSMD7;PSMD5;PSMD3;NUP214;NDC1;SEC13;SLC11A2;NUP93;PSMA5;PSMA6;LMBRD1;PSMA3;PSMA4;PSMA1;PSMA2;PSME4;PSME2;NUP54;NUP98;PSMD10;POM121;PSMD12;VCP;PSMD11;SEH1L;PSMD14;SLC20A2;PSMD13;SEL1L;DERL1;DERL2;SLC3A2;AAAS;NUP160;PSMA7;PSMB10;PSMB6;ERLEC1;PSMB7;PSMB4;PSMB5;PSMB2;NUP85;PSMB3;UBC;PSMB1;SLC17A5;NUP88;NUP43;PSMF1;RPS27A;RANBP2;SLC35A1;SLC35A3;NUP155;SLC33A1;ERLIN1;NUP1…
Cyclin D Associated Events In G1 R-HSA-69231	29/47	1.80009833348863e-09	1.26550016462067e-08	0	0	6.06474848774276	122.116285552194	RB1;CDKN1A;CDKN1B;CCNH;CUL1;PPP2R2A;CKS1B;PPP2CA;PPP2CB;CCND3;PPP2R1A;UBC;ABL1;E2F1;E2F3;E2F4;E2F5;JAK2;RPS27A;SKP2;CDKN2D;CDKN2B;CDKN2C;CDK7;RBL1;CCNE2;TFDP2;CDK4;MNAT1
Processing Of DNA Double-Strand Break Ends R-HSA-5693607	41/80	2.38236251066209e-09	1.66765375746346e-08	0	0	3.96345417035072	78.6950689832468	MDC1;BLM;ABRAXAS1;RNF8;BRCA1;BRCC3;RNF4;BABAM1;BABAM2;BRIP1;WRN;HERC2;PPP4C;KAT5;PPP4R2;EXO1;CHEK1;SUMO2;NSD2;UBC;RBBP8;TOPBP1;CLSPN;RPS27A;PIAS4;RFC5;RFC3;RMI2;TIPIN;RFC4;UBE2I;RFC2;CCNA2;RAD50;RPA3;UBE2V2;UBE2N;RAD17;ATM;RHNO1;RAD9A
MAPK1/MAPK3 Signaling R-HSA-5684996	101/277	2.40900648544819e-09	1.67909811015641e-08	0	0	2.17596933253821	43.1800473257182	PEBP1;WDR83;PSMD8;PSMD9;PPP1CC;PSMD6;FGF7;PSMD7;FNTA;PPP2R1A;PSMD5;PSMD3;GOLGA7;PDGFRA;MAP2K1;MAP2K2;FRS2;EREG;RBX1;PSME4;PSME2;TLN1;VCL;PSMD10;PSMD12;PSMD11;PSMD14;PSMD13;PDGFA;ARL2;RASAL2;RAP1B;RAP1A;UBC;PSMF1;RCE1;MARK3;BRAF;PTK2;SEM1;PPP5C;CDK1;NF1;GRB2;CALM1;FGFR2;YWHAB;AREG;DUSP16;DUSP12;SPRED2;SPRED1;PPP2R5E;PRKG2;JAK2;HRAS;PPP2R5A;PPP2R5D;PPP2R5C;DUSP6;APBB1IP;PSMA5;PSMA6;PSMA3;MRAS;PSMA4…
RUNX1 Regulates Transcription Of Genes Involved In Differentiation Of HSCs R-HSA-8939236	47/98	2.82169417359207e-09	1.95837582856539e-08	0	0	3.47676682183665	68.4433825846973	PSMD10;PSMD12;PSMD11;CBFB;KMT2A;PSMD14;CCNH;PSMD13;PSMA7;PSMB10;PSMD8;PSMB6;PSMD9;PSMB7;PSMD6;PSMB4;PSMD7;PSMB5;PSMB2;PSMD5;PSMB3;PSMD3;UBC;PSMB1;ABL1;PSMF1;RPS27A;TCF12;RUNX1;PSMB9;SEM1;PSMA5;PSMA6;CDK7;PSMA3;ITCH;PSMC5;PSMA4;PSMC6;PSMA1;PSMA2;PSMC4;PSMC1;PSME4;PSMC2;PSME2;MNAT1
ESR-mediated Signaling R-HSA-8939211	75/188	3.15064076454685e-09	2.17741317244742e-08	0	0	2.51097114386193	49.1539173506121	CDKN1B;CCNT1;KDM1A;SMC3;AREG;CHD1;YY1;XPO1;KAT5;MYC;EP300;KPNA2;HRAS;NCOA1;NCOA2;TBP;PDPK1;PRMT1;NCOA3;AXIN1;FOS;GTF2F1;GTF2F2;KCTD6;EREG;RUNX1;CREB1;FKBP4;PPID;FKBP5;HBEGF;GTF2A1;DDX5;GTF2A2;CBFB;GNAI3;GNG10;NRAS;GNG5;POLR2A;POLR2B;RAD21;POLR2C;NRIP1;POLR2D;POLR2E;MAPK1;POLR2F;POLR2G;POLR2H;POLR2J;POLR2K;CREBBP;JUN;JUND;CAV2;CAV1;PTGES3;GNG12;USF2;PTK2;USF1;CDK9;TNRC6C;PPP5C;AGO3;GNB2;CARM1;AGO2…
Nuclear Envelope Breakdown R-HSA-2980766	31/53	3.21624460679907e-09	2.21337339818113e-08	0	0	5.30546627285758	103.748665821584	POM121;SEH1L;AAAS;NUP160;LMNB1;CCNB1;NUP85;BANF1;NUP43;NUP88;EMD;TMPO;NDC1;NUP214;RANBP2;SEC13;NUP155;PRKCA;VRK1;NUP153;VRK2;LEMD2;CTDNEP1;NUP93;CNEP1R1;CDK1;NUP35;NUP54;NUP98;LPIN2;NUP37
Resolution Of Abasic Sites (AP Sites) R-HSA-73933	25/38	3.45897230818506e-09	2.37041337590329e-08	0	0	7.23447592483852	140.944189166222	FEN1;PCNA;PNKP;UNG;POLD3;POLD4;NTHL1;POLD1;TDG;POLD2;LRIG3;POLE;SLC19A1;RFC5;RFC3;RFC4;PARP1;PARP2;RFC2;XRCC1;POLE4;POLG2;APEX1;POLE2;RPA3
ABC-family Proteins Mediated Transport R-HSA-382556	48/102	4.22974657553882e-09	2.87593948359632e-08	0	0	3.35364196050212	64.6619856767845	PSMD10;PSMD12;VCP;PSMD11;PSMD14;ABCB7;PSMD13;SEL1L;DERL1;DERL2;PSMA7;PSMB10;PSMD8;PSMB6;PSMD9;ERLEC1;PSMB7;PSMD6;PSMB4;PSMD7;PSMB5;PSMB2;PSMD5;PSMB3;PSMD3;UBC;PSMB1;PSMF1;RPS27A;ABCC4;ERLIN1;EIF2S1;PSMB9;SEM1;PSMA5;PSMA6;PSMA3;PSMC5;PSMA4;PSMC6;PSMA1;PEX3;PSMA2;PSMC4;PSMC1;PSME4;PSMC2;PSME2
Regulation Of TP53 Activity Thru Phosphorylation R-HSA-6804756	44/90	4.23191585569047e-09	2.87593948359632e-08	0	0	3.60718490503131	69.5487290508158	BLM;PRKAG1;BRCA1;NOC2L;AURKB;AURKA;BRIP1;WRN;KAT5;EXO1;CHEK2;CHEK1;UBC;RBBP8;TOPBP1;RPS27A;RFC5;RFC3;RMI2;RFC4;TBP;TAF12;RFC2;TAF10;CSNK2A2;TAF11;MAPK14;PRKAB1;CCNA2;TPX2;RAD50;RPA3;CSNK2B;MDM2;RAD17;TAF7;ATM;MDM4;TAF6;TAF5;TAF2;RHNO1;RAD9A;TAF1
Complex I Biogenesis R-HSA-6799198	30/51	4.78361099719646e-09	3.22399567620968e-08	0	0	5.37787027875397	103.029615987514	NDUFB9;NDUFB8;NDUFB7;NDUFA11;NDUFB6;NDUFB5;NDUFA10;NDUFB3;ECSIT;NDUFV2;NDUFV1;NDUFA9;NDUFA8;NUBPL;NDUFC2;NDUFS8;NDUFS7;NDUFAF6;NDUFAF7;NDUFS5;NDUFAF4;NDUFS4;NDUFAB1;NDUFAF5;NDUFS3;NDUFAF2;NDUFS2;NDUFAF3;NDUFS1;NDUFAF1
Diseases Of DNA Repair R-HSA-9675135	30/51	4.78361099719646e-09	3.22399567620968e-08	0	0	5.37787027875397	103.029615987514	BLM;BRCA1;BRCA2;RAD51AP1;BRIP1;WRN;KAT5;EXO1;NTHL1;RBBP8;PMS2;TOPBP1;RFC5;RFC3;RMI2;RFC4;RFC2;MSH6;RAD51B;SEM1;NEIL3;RAD51D;RAD50;RAD51;MSH2;RPA3;RAD17;ATM;RHNO1;RAD9A
Cytokine Signaling In Immune System R-HSA-1280215	212/702	4.8073192888205e-09	3.2266410535252e-08	0	0	1.65207572167444	31.6424148364376	EIF4A2;EIF4A1;EIF4A3;PITPNA;IFI35;IFI30;CRKL;PSMD8;PSMD9;PSMD6;PSMD7;TBK1;PSMD5;PPP2R1A;MYC;PSMD3;LONP1;TRIM25;BTRC;MEF2A;NUP214;TALDO1;PRKCA;NUP93;MTAP;IFI27;PDE12;PSME4;PSME2;NUP98;AURKAIP1;POM121;SEH1L;TWIST1;AAAS;HIF1A;NUP85;HMOX1;NUP88;PSMF1;N4BP1;EGR1;STAT5B;JUN;YES1;EIF2AK2;HNRNPF;GRB2;CDKN1A;CDKN1B;NKIRAS1;NKIRAS2;ELOC;ARIH1;JAK2;HRAS;IKBIP;NDC1;IL11;SEC13;TNFRSF12A;GSTO1;IFNGR1;IL15;FOS;…
HATs Acetylate Histones R-HSA-3214847	49/106	6.15248892086503e-09	4.11258583193888e-08	0	0	3.24348419032225	61.32263912325	TRRAP;PHF20;JADE1;JADE3;YEATS4;SGF29;ING4;ING5;ING3;KAT5;VPS72;RUVBL2;WDR5;EP300;KAT8;KAT7;NCOA1;NCOA2;BRD1;ACTL6A;MSL1;MORF4L1;TAF6L;MORF4L2;HAT1;KDELR2;CLOCK;ENY2;MEAF6;TAF5L;EP400;MBIP;BRD8;RBBP7;CREBBP;DR1;TAF12;MCRS1;TAF10;USP22;ELP2;ELP5;ELP6;MRGBP;TADA2A;KANSL1;KANSL2;TADA3;OGT
Gap-filling DNA Repair Synthesis And Ligation In GG-NER R-HSA-5696397	19/25	6.46468128272967e-09	4.28613624883419e-08	0	0	11.9010242972844	224.416569369235	RFC5;RFC3;PCNA;RFC4;RFC2;XRCC1;POLD3;POLE4;POLD4;POLD1;POLE2;RPA3;POLD2;UBC;LRIG3;POLK;RPS27A;POLE;SLC19A1
Resolution Of AP Sites Via Multiple-Nucleotide Patch Replacement Pathway R-HSA-110373	19/25	6.46468128272967e-09	4.28613624883419e-08	0	0	11.9010242972844	224.416569369235	RFC5;FEN1;RFC3;PCNA;RFC4;PARP1;PARP2;RFC2;POLD3;POLE4;POLD4;POLG2;POLD1;APEX1;POLE2;RPA3;POLD2;POLE;SLC19A1
Signaling By TGF-beta Receptor Complex R-HSA-170834	44/91	6.52756399177542e-09	4.31030642533834e-08	0	0	3.53021195017616	66.5347236764724	PPP1R15A;CCNK;USP15;CCNT2;RNASEH2A;CCNT1;UBE2D3;UBE2D1;NEDD4L;CCNC;NEDD8;F11R;LTBP1;PPP1CC;XPO1;PARD6A;MYC;UBC;EP300;MAPK1;E2F4;E2F5;RPS27A;RNF111;TGIF1;SMAD2;CDKN2B;PARP1;SMURF2;RHOA;UCHL5;PPP1CA;CDK9;FKBP1A;CDK8;NCOR1;RBL1;SNW1;TFDP2;PARD3;SRFBP1;STUB1;TRIM33;UBE2M
Adaptive Immune System R-HSA-1280218	219/733	7.22605636476851e-09	4.75229755279735e-08	0	0	1.62722947076651	30.503347862142	AHCYL1;IFI30;UBE2L3;DCAF1;PSMD8;CDC20;PSMD9;HERC4;PSMD6;PSMD7;HERC2;HERC1;PSMD5;PPP2R1A;CDC26;PSMD3;CDC27;FBXO4;AP1S1;BTRC;KIFAP3;SKP2;PRKACB;FBXO7;RNF111;FBXO9;WSB1;PRKCA;DYNC1LI1;RNF126;CDC34;PSME4;ORAI1;PSME2;TRIB3;SAR1B;MAPKAP1;NEDD4L;BCL10;UBE2J2;ANAPC10;UBE2J1;PPP3R1;RNF213;RACGAP1;RNF217;PSMF1;SEC31A;YES1;SIAH2;NFATC3;UBAC1;CDC16;GRB2;CALM1;FBXL5;RNF220;CLTC;KIF11;PPP3CA;ACTR1A;CTSO;ARIH2;…
tRNA Processing In Nucleus R-HSA-6784531	32/57	7.31106346354283e-09	4.78889337712383e-08	0	0	4.81965113500597	90.2907519949047	TSEN34;POP5;POM121;POP7;SEH1L;TSEN15;RPP30;TSEN2;AAAS;NUP160;NUP85;NUP43;NUP88;RPP14;RPP38;RTRAF;NDC1;NUP214;RANBP2;SEC13;NUP155;RPP40;NUP153;TRNT1;NUP93;XPOT;RPP21;NUP35;NUP54;NUP98;RAN;NUP37
Intra-Golgi And Retrograde Golgi-to-ER Traffic R-HSA-6811442	72/181	7.45491812966988e-09	4.86358858779663e-08	0	0	2.49782096258342	46.7452003166992	ARF4;SCOC;SYS1;KDELR1;KIF11;ACTR1A;CAPZB;MAN1A2;ARFIP2;TMED2;KIF1B;KIFAP3;TMED7;NSF;COG8;NAA30;TMED9;COG6;COG5;COG4;COPZ2;PLA2G4A;ARFGAP3;DYNLL1;BET1L;COPZ1;ARFGAP2;DYNC1LI1;NAA35;PLIN3;KDELR2;KDELR3;SEC22B;VAMP4;ARF5;PAFAH1B2;PAFAH1B1;VAMP3;DCTN6;COPB2;DYNC1I2;RAB1A;STX16;COPB1;DCTN4;GOSR2;DCTN3;GOSR1;STX18;RHOBTB3;AGPAT3;NAPG;CYTH3;ARFRP1;CYTH2;RACGAP1;CUX1;VPS53;VTI1A;STX6;RAB6A;RIC1;PTGES2;SU…
PCNA-Dependent Long Patch Base Excision Repair R-HSA-5651801	17/21	7.75448197746550e-09	5.03886856782718e-08	0	0	15.9668452380952	298.180752449601	RFC5;FEN1;RFC3;PCNA;RFC4;RFC2;POLD3;POLE4;POLD4;POLG2;APEX1;POLD1;POLE2;RPA3;POLD2;POLE;SLC19A1
Termination Of Translesion DNA Synthesis R-HSA-5656169	22/32	8.84463866216519e-09	5.72444668967914e-08	0	0	8.27189511323004	153.389509522603	RFC5;RFC3;PCNA;RFC4;USP32;RFC2;REV1;ISG15;POLD3;POLE4;POLD4;POLD1;POLE2;RPA3;POLD2;UBC;PCLAF;TRIM25;POLK;RPS27A;POLE;SLC19A1
Metabolism Of Non-Coding RNA R-HSA-194441	30/52	9.02534286339206e-09	5.81831391707212e-08	0	0	5.13309594632738	95.0815134536793	POM121;SEH1L;GEMIN2;DDX20;PHAX;AAAS;NUP160;NUP85;NUP43;NUP88;SNRPD3;SMN1;NDC1;NUP214;RANBP2;SEC13;NCBP1;NUP155;NUP153;NUP93;CLNS1A;NUP35;GEMIN6;NUP54;SNRPE;GEMIN7;NUP98;SNRPF;SNRPB;NUP37
COPI-mediated Anterograde Transport R-HSA-6807878	40/80	9.35405787273203e-09	6.00648361827793e-08	0	0	3.76897294709121	69.6787199819425	DCTN6;ARF4;COPB2;DYNC1I2;RAB1A;KDELR1;COPB1;DCTN4;GOSR2;DCTN3;GOSR1;NAPG;ACTR1A;CAPZB;TMED2;TMED7;NSF;COG8;TMED9;COG6;COG5;PTGES2;COG4;COPZ2;ARFGAP3;DYNLL1;BET1L;COPZ1;ARFGAP2;ARCN1;DYNC1LI1;TMEM115;CAPZA2;KDELR2;COPG2;KDELR3;COPG1;ACTR10;ARF5;BET1
Unfolded Protein Response (UPR) R-HSA-381119	43/89	9.95040866924626e-09	6.36435942727085e-08	0	0	3.52435886752359	64.9386107714913	GSK3A;CEBPB;GOSR2;CEBPG;PARN;ADD1;HERPUD1;HSP90B1;EXOSC7;MYDGF;EXOSC5;SERP1;EXOSC4;EXOSC9;EXOSC8;DNAJB9;EXOSC3;EXOSC2;EXOSC1;SEC31A;TSPYL2;ACD;HSPA5;NFYA;NFYB;GFPT1;ASNS;PDIA6;EIF2S1;YIF1A;DNAJC3;ERN1;DDIT3;CREBRF;SRPRB;PREB;KDELR3;ATP6V0D1;TLN1;ATF6;DCP2;MBTPS2;ATF4
Recognition Of DNA Damage By PCNA-containing Replication Complex R-HSA-110314	21/30	1.1729145172479e-08	7.47274835012238e-08	0	0	8.77168732125834	160.181440480793	RFC5;RFC3;PCNA;RFC4;UBE2B;RFC2;RBX1;POLD3;POLE4;POLD4;POLD1;POLE2;RPA3;POLD2;UBC;RPS27A;POLE;DTL;SLC19A1;RAD18;CUL4B
Citric Acid (TCA) Cycle And Respiratory Electron Transport R-HSA-1428517	66/163	1.35678680818174e-08	8.61058087215727e-08	0	0	2.5711752477977	46.5782832791012	CCNI;NDUFA11;NDUFA10;ETFA;ECSIT;COX7C;MPC1;MPC2;IDH3B;PDK3;UQCRFS1;DLAT;IDH3A;PDHX;PDPK1;NDUFC2;SDHD;SDHA;SDHB;COQ10B;COQ10A;NDUFS8;NDUFS7;NDUFS5;NDUFS4;NDUFS3;SUCLG2;NDUFS2;VDAC1;NDUFS1;UQCRC2;HAGH;COX19;NDUFB9;NDUFB8;NDUFB7;NDUFB6;NDUFB5;COX18;GLO1;NDUFB3;ETFDH;DLST;PDHB;UQCR10;COX5A;COX14;NDUFV2;NDUFV1;NDUFA9;NDUFA8;SURF1;PDHA1;MDH2;NUBPL;IDH2;CS;NDUFAF6;NDUFAF7;NDUFAF4;NDUFAF5;NDUFAB1;NDUFAF2…
ISG15 Antiviral Mechanism R-HSA-1169408	38/75	1.36815735179608e-08	8.64908775495895e-08	0	0	3.86972183957109	70.0698888534961	EIF4A2;EIF4A1;POM121;SEH1L;EIF4A3;AAAS;USP18;NUP160;NUP85;UBC;TRIM25;KPNA4;NUP43;NUP88;ARIH1;KPNA2;RPS27A;KPNA3;EIF4E;KPNA1;NDC1;NUP214;RANBP2;SEC13;NUP155;UBE2E1;EIF2AK2;ISG15;NUP153;GNL3;NUP93;IRF3;UBE2N;NUP35;NUP54;NUP98;EIF4E2;NUP37
Nervous System Development R-HSA-9675108	170/545	1.39614938865393e-08	8.79196777179369e-08	0	0	1.72595997034841	31.2173736630453	RPL4;RPL5;RPL30;RPL3;TRIO;RPL32;RPL34;EIF4A3;PITPNA;ARHGAP39;CASC3;RPL8;RPL10A;RPL9;RPL7;ACTG1;PSMD8;RPS15;PSMD9;RPS14;PSMD6;PSMD7;RPS16;RPL18A;PSMD5;PSMD3;MAGOH;RPL36;GRB10;RPS11;PRKACB;AP2M1;RPS13;MAP2K1;MAP2K2;RPS7;RPS8;RPS5;CSNK2A2;RPS6;ADAM10;FRS2;PRKCA;RPSA;RBX1;CACNB2;DOK1;COL4A1;PSME4;CSNK2B;PSME2;COL4A5;RPL27;PFN1;TLN1;RPL28;EPHA2;PFN2;PSMD10;PSMD12;PSMD11;PSMD14;RBM8A;PSMD13;CUL2;EFNA5;…
Cellular Response To Heat Stress R-HSA-3371556	46/99	1.45410025105226e-08	9.12168272871627e-08	0	0	3.2731845672953	59.0688491151803	YWHAE;GSK3B;POM121;VCP;CAMK2D;SEH1L;RPS19BP1;MRPL18;HIKESHI;AAAS;HSPA14;HSPA13;NUP160;DNAJB1;BAG4;BAG5;BAG2;NUP85;HSF1;SERPINH1;EP300;MAPK1;NUP88;NUP43;NUP214;HSPA9;NDC1;RANBP2;CREBBP;SEC13;HSPA5;NUP155;HSPA4;PTGES3;NUP153;NUP93;DNAJC7;RPA3;MAPKAPK2;AKT1S1;NUP35;ATM;NUP54;NUP98;FKBP4;NUP37
Regulation Of HSF1-mediated Heat Shock Response R-HSA-3371453	40/81	1.47295520894549e-08	9.2045591792724e-08	0	0	3.6768132105549	66.3054801744391	YWHAE;GSK3B;POM121;SEH1L;RPS19BP1;MRPL18;HIKESHI;AAAS;HSPA14;HSPA13;NUP160;DNAJB1;BAG4;BAG5;BAG2;NUP85;HSF1;SERPINH1;MAPK1;NUP43;NUP88;NDC1;NUP214;HSPA9;RANBP2;SEC13;HSPA5;NUP155;HSPA4;NUP153;NUP93;DNAJC7;RPA3;MAPKAPK2;NUP35;NUP54;ATM;NUP98;FKBP4;NUP37
Selenocysteine Synthesis R-HSA-2408557	43/90	1.51822727192055e-08	9.4469132855969e-08	0	0	3.44915331994413	62.0955809884038	RPL4;RPL5;RPL30;RPL3;RPL32;RPL34;RPL12;RPL11;RPL10A;RPL8;RPL9;MRPL13;RPL7;RPS15;RPL7A;RPS14;RPS16;RPL18A;RPL36;RPL14;RPS3;RPL15;RPS2;RPS11;RPL18;RPS27A;RPS13;PSTK;RPL19;EEFSEC;RPS7;RPS8;RPS5;RPS6;RPL35A;RPSA;SEPSECS;RPL27;RPL22L1;RPS20;RPL28;RSL24D1;RPS23
NEP/NS2 Interacts With Cellular Export Machinery R-HSA-168333	23/35	1.52911410631366e-08	9.4469132855969e-08	0	0	7.20737958989032	129.703946822453	NDC1;NUP214;RANBP2;POM121;PBRM1;SEC13;SEH1L;NUP155;NUP153;AAAS;NUP160;GNL3;NUP93;BLOC1S6;XPO1;NUP85;NUP35;NUP43;NUP88;NUP54;NUP98;RAN;NUP37
SUMOylation Of SUMOylation Proteins R-HSA-4085377	23/35	1.52911410631366e-08	9.4469132855969e-08	0	0	7.20737958989032	129.703946822453	NDC1;NUP214;PIAS4;RANBP2;POM121;SEC13;SEH1L;UBE2I;NUP155;NUP153;AAAS;NUP160;TOPORS;NUP93;SUMO1;NUP85;SUMO2;NUP35;NUP43;NUP88;NUP54;NUP98;NUP37
Presynaptic Phase Of Homologous DNA Pairing And Strand Exchange R-HSA-5693616	25/40	1.64134222834526e-08	1.01019968846457e-07	0	0	6.26908396946565	112.374373359158	BLM;BRCA1;BRCA2;BRIP1;WRN;KAT5;EXO1;CHEK1;RBBP8;TOPBP1;RFC5;RFC3;RMI2;RFC4;RFC2;RAD51B;SEM1;RAD50;RAD51D;RAD51;RPA3;RAD17;ATM;RAD9A;RHNO1
Leading Strand Synthesis R-HSA-69109	13/14	1.8071686935812e-08	1.10807975159058e-07	0	0	48.802568981922	870.097067968917	RFC5;PRIM2;RFC3;PCNA;RFC4;RFC2;PRIM1;POLD3;POLD4;POLA2;POLD1;POLD2;SLC19A1
TCF Dependent Signaling In Response To WNT R-HSA-201681	76/198	1.81854126422585e-08	1.11087670485107e-07	0	0	2.3559605860626	41.9894516741656	GSK3B;TRRAP;CBY1;CDC73;PSMD8;PSMD9;PSMD6;PSMD7;XPO1;KAT5;PPP2R1A;PSMD5;PPP2R5E;MYC;PSMD3;EP300;BTRC;SOX4;TLE4;TLE1;CSNK2A2;AXIN1;PPP2R5A;PPP2R5D;CSNK1E;PPP2R5C;YWHAZ;RBX1;PSMA5;PSMA6;PSMA3;PSMA4;PSMA1;PSMA2;CSNK2B;PSME4;PSME2;PSMD10;PSMD12;PSMD11;PSMD14;CTBP1;PSMD13;XIAP;PSMA7;PSMB10;LRP6;PPP2CA;PSMB6;PPP2CB;PSMB7;PSMB4;PSMB5;PSMB2;TNKS2;PSMB3;PSMB1;UBC;DVL2;PSMF1;RPS27A;TCF7L2;CREBBP;FZD2;SMURF2…
FGFR2 Alternative Splicing R-HSA-6803529	19/26	1.92370528115404e-08	1.1707325796874e-07	0	0	10.2002314027088	181.221672553366	TIA1;RBFOX2;NCBP1;GTF2F1;GTF2F2;TIAL1;PTBP1;POLR2A;POLR2B;HNRNPH1;POLR2C;HNRNPF;POLR2D;POLR2E;POLR2F;POLR2G;POLR2H;POLR2J;POLR2K
HIV Elongation Arrest And Recovery R-HSA-167287	22/33	2.12300578592663e-08	1.28245275438753e-07	0	0	7.51942789034565	132.852107779506	CCNK;CCNT2;CCNT1;GTF2F1;GTF2F2;CDK9;POLR2A;POLR2B;POLR2C;POLR2D;POLR2E;ELOA;POLR2F;TCEA1;NELFB;POLR2G;ELOC;NELFA;POLR2H;POLR2J;POLR2K;NELFE
Telomere C-strand (Lagging Strand) Synthesis R-HSA-174417	22/33	2.12300578592663e-08	1.28245275438753e-07	0	0	7.51942789034565	132.852107779506	CTC1;RFC5;PRIM2;BLM;FEN1;ACD;RFC3;PCNA;RFC4;RFC2;DSCC1;PRIM1;TERF1;POLD3;POLD4;WRN;POLA2;POLD1;RPA3;POLD2;TERF2IP;SLC19A1
Homologous DNA Pairing And Strand Exchange R-HSA-5693579	26/43	2.28961107251296e-08	1.37799101818031e-07	0	0	5.75344926803936	101.216398528224	BLM;BRCA1;BRCA2;RAD51AP1;BRIP1;WRN;KAT5;EXO1;CHEK1;RBBP8;TOPBP1;RFC5;RFC3;RMI2;RFC4;RFC2;RAD51B;SEM1;RAD50;RAD51D;RAD51;RPA3;RAD17;ATM;RAD9A;RHNO1
Defective Homologous Recombination Repair (HRR) Due To BRCA2 Loss Of Function R-HSA-9701190	25/41	3.3620680462836e-08	2.00883261356866e-07	0	0	5.87689348759542	101.130314627644	BLM;BRCA1;BRCA2;RAD51AP1;BRIP1;WRN;KAT5;EXO1;RBBP8;TOPBP1;RFC5;RFC3;RMI2;RFC4;RFC2;RAD51B;SEM1;RAD50;RAD51D;RAD51;RPA3;RAD17;ATM;RAD9A;RHNO1
Activation Of ATR In Response To Replication Stress R-HSA-176187	23/36	3.38705682851858e-08	2.00883261356866e-07	0	0	6.65254392722204	114.428541333999	RFC5;RFC3;RFC4;MCM8;RFC2;MCM10;CDC7;CDC25C;CDC25A;ORC5;ORC4;CDC45;ORC6;DBF4;RPA3;CHEK1;MCM3;MCM4;RAD17;MCM5;CLSPN;MCM6;RAD9A
Export Of Viral Ribonucleoproteins From Nucleus R-HSA-168274	23/36	3.38705682851858e-08	2.00883261356866e-07	0	0	6.65254392722204	114.428541333999	NDC1;NUP214;RANBP2;POM121;PBRM1;SEC13;SEH1L;NUP155;NUP153;AAAS;NUP160;GNL3;NUP93;BLOC1S6;XPO1;NUP85;NUP35;NUP43;NUP88;NUP54;NUP98;RAN;NUP37
Transport Of SLBP Dependant Mature mRNA R-HSA-159230	23/36	3.38705682851858e-08	2.00883261356866e-07	0	0	6.65254392722204	114.428541333999	NDC1;NUP214;RANBP2;SLBP;POM121;SEC13;SEH1L;NCBP1;NUP155;ALYREF;NUP153;AAAS;NUP160;NUP93;NXF1;NUP85;NUP35;NUP43;NUP88;NUP54;NUP98;EIF4E;NUP37
Nonsense Mediated Decay (NMD) Independent Of Exon Junction Complex (EJC) R-HSA-975956	43/92	3.43157050153608e-08	2.02785923478455e-07	0	0	3.30795106734596	56.8559472245833	RPL4;RPL5;RPL30;RPL3;RPL32;RPL34;RPL12;RPL11;RPL10A;RPL8;RPL9;MRPL13;GSPT1;RPL7;RPS15;RPL7A;RPS14;RPS16;RPL18A;RPL36;RPL14;RPS3;RPL15;RPS2;RPS11;RPL18;RPS27A;RPS13;RPL19;UPF1;NCBP1;RPS7;RPS8;RPS5;RPS6;RPL35A;RPSA;RPL27;RPL22L1;RPS20;RPL28;RSL24D1;RPS23
SUMOylation Of Chromatin Organization Proteins R-HSA-4551638	31/57	3.44821697697854e-08	2.03034003229314e-07	0	0	4.48810136351942	77.1182534213603	HDAC4;POM121;SEH1L;AAAS;NUP160;RNF2;SUMO1;NUP85;SCMH1;SUMO2;NUP43;NUP88;NDC1;NUP214;RANBP2;SUZ12;SEC13;PHC2;CBX5;UBE2I;RING1;CBX4;NUP155;NUP153;PHC3;PIAS1;NUP93;NUP35;NUP54;NUP98;NUP37
Antiviral Mechanism By IFN-stimulated Genes R-HSA-1169410	40/83	3.52703401632309e-08	2.06927787072769e-07	0	0	3.50535323560361	60.1526447878159	EIF4A2;EIF4A1;POM121;SEH1L;EIF4A3;AAAS;USP18;NUP160;NUP85;UBC;TRIM25;KPNA4;NUP43;NUP88;ARIH1;KPNA2;RPS27A;KPNA3;EIF4E;KPNA1;NDC1;NUP214;RANBP2;SEC13;NUP155;UBE2E1;EIF2AK2;ISG15;NUP153;GNL3;NUP93;IRF3;PDE12;UBE2N;NUP35;NUP54;NUP98;EIF4E2;ABCE1;NUP37
Selenoamino Acid Metabolism R-HSA-2408522	50/114	3.67987266116677e-08	2.15120871339176e-07	0	0	2.94707673386129	50.4474777634804	RPL4;RPL5;RPL30;RPL3;RPL32;RPL34;RPL10A;RPL8;RPL9;RPL7;RPS15;RPS14;RPL7A;RPS16;RPL18A;RPL36;RPS11;RPS13;PSTK;RPS7;RPS8;RPS5;RPS6;RPSA;RPL27;EEF1E1;RPL28;NNMT;RPL12;RPL11;MRPL13;PAPSS1;RPL14;RPS3;RPL15;RPS2;RPL18;RPS27A;RPL19;EEFSEC;TXNRD1;GSR;RPL35A;AIMP1;AIMP2;SEPSECS;RPS20;RPL22L1;RSL24D1;RPS23
Processing Of Capped Intronless Pre-mRNA R-HSA-75067	20/29	3.92888099594581e-08	2.28857318013843e-07	0	0	8.3519974585021	142.420984185872	SLBP;CPSF7;CPSF6;NCBP1;CSTF3;CPSF3;CPSF2;WDR33;LSM10;NUDT21;LSM11;FIP1L1;PCF11;CSTF1;PAPOLA;SYMPK;SNRPE;SNRPD3;SNRPF;SNRPB
ATF4 Activates Genes In Response To Endoplasmic Reticulum Stress R-HSA-380994	19/27	5.20234532125153e-08	3.00592556443418e-07	0	0	8.92463673177704	149.680180351931	CEBPB;NFYA;NFYB;CEBPG;PARN;ASNS;HERPUD1;EXOSC7;EXOSC5;EXOSC4;EXOSC9;DDIT3;EXOSC8;EXOSC3;EXOSC2;ATF6;EXOSC1;DCP2;ATF4
Postmitotic Nuclear Pore Complex (NPC) Reformation R-HSA-9615933	19/27	5.20234532125153e-08	3.00592556443418e-07	0	0	8.92463673177704	149.680180351931	NDC1;AHCTF1;POM121;SEC13;SEH1L;UBE2I;NUP155;NUP160;NUP93;SUMO1;NUP85;RCC1;NUP35;NUP43;NUP54;NUP98;TNPO1;RAN;NUP37
Eukaryotic Translation Termination R-HSA-72764	42/90	5.21567709831315e-08	3.00592556443418e-07	0	0	3.29775449101796	55.3000840632224	RPL4;RPL5;RPL30;RPL3;RPL32;RPL34;RPL12;RPL11;RPL10A;RPL8;RPL9;MRPL13;GSPT1;RPL7;RPS15;RPL7A;RPS14;TRMT112;RPS16;RPL18A;RPL36;RPL14;RPS3;RPL15;RPS2;RPS11;RPL18;RPS27A;RPS13;RPL19;RPS7;RPS8;RPS5;RPS6;RPL35A;RPSA;RPL27;RPL22L1;RPS20;RPL28;RSL24D1;RPS23
Immune System R-HSA-168256	503/1943	5.2888590209388e-08	3.03736938843352e-07	0	0	1.34897403966972	22.6021655343761	CYFIP1;PSMD8;DCAF1;PSMD9;PSMD6;TBK1;PSMD7;PSMD5;MYC;PSMD3;AP1S1;PRKACB;RNF111;NUP214;MEF2A;WSB1;PRKCE;PRKCA;ARMC8;ATG12;NUP93;DYNC1LI1;MTAP;RNF126;PSME4;ORAI1;TXNIP;PSME2;NUP98;POM121;SEH1L;SAR1B;MAPKAP1;NEDD4L;BCL10;AAAS;HIF1A;ANAPC10;PPP3R1;RNF213;RNF216;NUP85;RNF217;HMOX1;NUP88;PSMF1;HMOX2;ATG5;CREBBP;JUN;NFATC3;EIF2AK2;PA2G4;HNRNPF;HNRNPC;CDK13;RNF220;CDKN1A;CDKN1B;CLTC;ECSIT;EEA1;ELOC;JAK2;I…
Autophagy R-HSA-9612973	54/128	5.36555164796881e-08	3.07060166239899e-07	0	0	2.75362102433926	46.0974926769559	PRKAG1;TOMM20;TOMM22;MAP1LC3A;RB1CC1;GABARAPL2;GABARAPL1;CSNK2A2;VPS37D;VPS37A;VPS37B;WIPI2;DYNLL1;PRKAB1;ATG12;DYNC1LI1;RRAGA;RRAGC;CSNK2B;PEX5;CHMP4B;PLIN3;VDAC1;PGAM5;SQSTM1;VPS28;DYNC1I2;VCP;MTMR3;TSG101;TOMM40;WDR45B;AMBRA1;ARL13B;ATG101;UBC;HSF1;MVB12B;MFN1;MVB12A;SLC38A9;RPS27A;ATG5;UVRAG;MTERF3;ATG16L1;RHEB;CHMP2B;NBR1;CHMP2A;UBE2N;ATM;LAMTOR2;LAMTOR3
NS1 Mediated Effects On Host Pathways R-HSA-168276	25/42	6.6404649260672e-08	3.78692248056489e-07	0	0	5.53084306241581	91.4110018775637	POM121;SEH1L;AAAS;NUP160;NUP85;KPNA4;NUP43;NUP88;KPNA2;KPNA3;KPNA1;NDC1;NUP214;RANBP2;SEC13;NUP155;EIF2AK2;ISG15;NUP153;GNL3;NUP93;NUP35;NUP54;NUP98;NUP37
Deadenylation Of mRNA R-HSA-429947	18/25	6.72248718164979e-08	3.80707520599681e-07	0	0	9.66107576633893	159.554816272119	EIF4A2;EIF4A1;CNOT6L;EIF4A3;PARN;CNOT10;CNOT4;CNOT6;CNOT7;PAN3;CNOT1;CNOT11;CNOT2;CNOT3;CNOT8;EIF4E;CNOT9;PAIP1
Polymerase Switching On C-strand Of Telomere R-HSA-174411	18/25	6.72248718164979e-08	3.80707520599681e-07	0	0	9.66107576633893	159.554816272119	CTC1;RFC5;PRIM2;ACD;RFC3;PCNA;RFC4;RFC2;DSCC1;PRIM1;TERF1;POLD3;POLD4;POLA2;POLD1;POLD2;TERF2IP;SLC19A1
Activation Of Pre-Replicative Complex R-HSA-68962	21/32	6.77853957417352e-08	3.81234415361276e-07	0	0	7.17592512349424	118.452415246106	PRIM2;CDT1;MCM8;PRIM1;GMNN;MCM10;CDC7;ORC5;POLE4;ORC4;POLA2;CDC45;ORC6;DBF4;POLE2;RPA3;MCM3;MCM4;MCM5;MCM6;POLE
PERK Regulates Gene Expression R-HSA-381042	21/32	6.77853957417352e-08	3.81234415361276e-07	0	0	7.17592512349424	118.452415246106	CEBPB;HSPA5;NFYA;NFYB;CEBPG;PARN;ASNS;EIF2S1;HERPUD1;EXOSC7;EXOSC5;EXOSC4;EXOSC9;DDIT3;EXOSC8;EXOSC3;EXOSC2;ATF6;EXOSC1;DCP2;ATF4
Antigen processing-Cross Presentation R-HSA-1236975	46/104	9.36627928495302e-08	5.24962251331903e-07	0	0	2.99006274853463	48.3898742906741	PSMD10;PSMD12;PSMD11;PSMD14;PSMD13;SNAP23;LY96;HMGB1;PSMA7;PSMB10;PSMD8;SEC61A2;PSMB6;PSMD9;PSMB7;PSMD6;PSMB4;PSMD7;PSMB5;PSMB2;PSMD5;PSMB3;PSMD3;UBC;PSMB1;PSMF1;RPS27A;CHUK;PSMB9;SEM1;PSMA5;VAMP8;PSMA6;PSMA3;PSMC5;PSMA4;PSMC6;PSMA1;PSMA2;PSMC4;PSMC1;PSME4;PSMC2;PSME2;SEC22B;VAMP3
Impaired BRCA2 Binding To RAD51 R-HSA-9709570	22/35	1.03716151862376e-07	5.71490012457888e-07	0	0	6.36178600898506	102.307748637539	RFC5;BLM;RFC3;RMI2;RFC4;RFC2;BRCA1;BRCA2;SEM1;BRIP1;WRN;RAD50;RAD51;KAT5;EXO1;RPA3;RBBP8;RAD17;ATM;TOPBP1;RAD9A;RHNO1
RUNX1 Interacts With Co-Factors Whose Precise Effect On RUNX1 Targets Is Not Known R-HSA-8939243	22/35	1.03716151862376e-07	5.71490012457888e-07	0	0	6.36178600898506	102.307748637539	SMARCD1;SMARCD2;CBX6;PBRM1;PHC2;SMARCB1;CBFB;CBX4;RING1;PCGF5;ACTL6A;CSNK2A2;ARID1A;ARID1B;PHC3;RNF2;RUNX1;SCMH1;CSNK2B;EP300;ARID2;YAF2
Rev-mediated Nuclear Export Of HIV RNA R-HSA-165054	22/35	1.03716151862376e-07	5.71490012457888e-07	0	0	6.36178600898506	102.307748637539	NDC1;NUP214;RANBP2;RANBP1;POM121;SEC13;SEH1L;NUP155;NUP153;AAAS;NUP160;NUP93;XPO1;NUP85;RCC1;NUP35;NUP43;NUP88;NUP54;NUP98;RAN;NUP37
Transport Of Ribonucleoproteins Into Host Nucleus R-HSA-168271	22/35	1.03716151862376e-07	5.71490012457888e-07	0	0	6.36178600898506	102.307748637539	NDC1;NUP214;RANBP2;POM121;PBRM1;SEC13;SEH1L;NUP155;NUP153;AAAS;NUP160;GNL3;NUP93;BLOC1S6;NUP85;NUP35;NUP43;NUP88;NUP54;NUP98;KPNA1;NUP37
Transport Of SLBP Independent Mature mRNA R-HSA-159227	22/35	1.03716151862376e-07	5.71490012457888e-07	0	0	6.36178600898506	102.307748637539	NDC1;NUP214;RANBP2;POM121;SEC13;SEH1L;NCBP1;NUP155;ALYREF;NUP153;AAAS;NUP160;NUP93;NXF1;NUP85;NUP35;NUP43;NUP88;NUP54;NUP98;EIF4E;NUP37
Telomere Maintenance R-HSA-157579	42/92	1.13230033568258e-07	6.21812069864745e-07	0	0	3.16544191616766	50.6275854396054	PRIM2;FEN1;BLM;PCNA;DSCC1;PRIM1;POLD3;PPP6C;POLD4;WRN;POLR2A;POLR2B;RUVBL2;POLD1;POLR2C;PPP6R3;POLD2;POLR2D;GAR1;POLR2E;POLR2F;POLR2G;POLR2H;POLR2J;POLR2K;SLC19A1;RFC5;ANKRD28;CTC1;DAXX;RFC3;ACD;RFC4;RFC2;TERF1;CCNA2;POLA2;SHQ1;RPA3;NHP2;TERF2IP;NOP10
Peptide Chain Elongation R-HSA-156902	40/86	1.20484639674599e-07	6.5918779830955e-07	0	0	3.27611870387526	52.1942830744506	RPL4;RPL5;RPL30;RPL3;RPL32;RPL34;RPL12;RPL11;RPL10A;RPL8;RPL9;MRPL13;RPL7;RPS15;RPL7A;RPS14;RPS16;RPL18A;RPL36;RPL14;RPS3;RPL15;RPS2;RPS11;RPL18;RPS27A;RPS13;RPL19;RPS7;RPS8;RPS5;RPS6;RPL35A;RPSA;RPL27;RPL22L1;RPS20;RPL28;RSL24D1;RPS23
Transcriptional Activity Of SMAD2/SMAD3:SMAD4 Heterotrimer R-HSA-2173793	28/51	1.20844360327747e-07	6.5918779830955e-07	0	0	4.5801114720749	72.9555073931972	CCNK;CCNT2;RNASEH2A;CCNT1;UBE2D3;UBE2D1;NEDD4L;CCNC;MYC;UBC;EP300;MAPK1;E2F4;E2F5;RPS27A;RNF111;TGIF1;SMAD2;CDKN2B;PARP1;SMURF2;CDK9;CDK8;NCOR1;RBL1;SNW1;TFDP2;TRIM33
SUMOylation Of Transcription Cofactors R-HSA-3899300	25/43	1.26833876047588e-07	6.89553506112056e-07	0	0	5.22324268447837	82.9471187206961	DDX5;UHRF2;CTBP1;RNF2;ING3;SUMO1;TRIM28;NRIP1;SCMH1;SUMO2;EP300;DDX17;NCOA1;PIAS4;CASP8AP2;NCOA2;CREBBP;DAXX;PHC2;UBE2I;CBX4;RING1;PHC3;TOPORS;PIAS1
HCMV Infection R-HSA-9609646	51/121	1.28845045886043e-07	6.98160364917398e-07	0	0	2.74796996090803	43.595596339978	TXN2;TRIM28;VPS36;NUP214;NDC1;DAXX;SEC13;EED;VPS37D;VPS37A;VPS37B;DYNLL1;NUP93;DYNC1LI1;CREB1;NCOR1;CHMP4B;NUP54;NUP98;VPS28;DYNC1I2;POM121;SEH1L;TSG101;HDAC3;AAAS;NUP160;RBBP4;NUP85;MVB12B;MVB12A;NUP88;NUP43;RBBP7;TBL1X;RANBP2;SUZ12;DUT;RRM1;NUP155;CBX1;NUP153;SNF8;NFKB1;PML;HNRNPK;CHMP2B;CHMP2A;NUP35;EZH2;NUP37
Diseases Of Mitotic Cell Cycle R-HSA-9675126	23/38	1.45144259774818e-07	7.83875124810357e-07	0	0	5.76480686695279	90.7699838228527	RB1;CDKN1A;DAXX;CDKN1B;ANAPC16;ANAPC7;UBE2C;UBE2E1;UBE2D1;ANAPC10;CCND3;CCNE2;TFDP2;CDK4;UBE2S;CDC26;CDC27;CDC16;E2F1;ANAPC4;E2F3;SKP2;ANAPC1
Respiratory Electron Transport, ATP Synthesis By Chemiosmotic Coupling, Heat Production By Uncoupling Proteins R-HSA-163200	48/112	1.6246047144016e-07	8.74498445276902e-07	0	0	2.8278364116095	44.2070890504481	COX19;NDUFB9;NDUFB8;NDUFB7;CCNI;NDUFA11;NDUFB6;NDUFB5;COX18;NDUFA10;NDUFB3;ETFDH;ETFA;UQCR10;ECSIT;COX7C;COX5A;UQCRFS1;COX14;NDUFV2;NDUFV1;NDUFA9;NDUFA8;SURF1;NUBPL;NDUFC2;SDHD;SDHA;SDHB;COQ10B;COQ10A;NDUFS8;NDUFAF6;NDUFS7;NDUFAF7;NDUFAF4;NDUFS5;NDUFAF5;NDUFS4;NDUFAB1;NDUFAF2;NDUFS3;CYCS;NDUFAF3;NDUFS2;NDUFS1;UQCRC2;NDUFAF1
Eukaryotic Translation Elongation R-HSA-156842	41/90	1.71574767876313e-07	9.20521205283772e-07	0	0	3.15258229728673	49.1117047725015	RPL4;RPL5;RPL30;RPL3;RPL32;RPL34;RPL12;RPL11;RPL10A;RPL8;RPL9;MRPL13;RPL7;RPS15;RPL7A;RPS14;RPS16;RPL18A;RPL36;RPL14;RPS3;RPL15;RPS2;RPS11;RPL18;RPS27A;RPS13;RPL19;RPS7;RPS8;RPS5;RPS6;RPL35A;RPSA;EEF1D;RPL27;RPL22L1;RPS20;RPL28;RSL24D1;RPS23
COPII-mediated Vesicle Transport R-HSA-204005	33/66	1.81994420741212e-07	9.73222623701369e-07	0	0	3.76434034416826	58.4198887280877	RAB1A;LMAN2L;STX17;SAR1B;GOSR2;AREG;NAPG;PPP6C;LMAN1;SCFD1;TFG;LMAN2;PPP6R3;TMED2;SEC31A;NSF;ANKRD28;TRAPPC3;SEC13;SEC24B;SEC24A;TRAPPC1;TRAPPC4;TRAPPC5;CSNK1D;TRAPPC6A;CNIH1;TBC1D20;TRAPPC6B;PREB;SEC22B;SEC22A;BET1
Estrogen-dependent Gene Expression R-HSA-9018519	50/119	1.91710653081791e-07	1.02183031103399e-06	0	0	2.73265095314114	42.2666736547177	CCNT1;KDM1A;SMC3;CHD1;YY1;KAT5;MYC;EP300;KPNA2;NCOA1;NCOA2;TBP;PRMT1;NCOA3;AXIN1;FOS;GTF2F1;GTF2F2;KCTD6;RUNX1;FKBP4;GTF2A1;DDX5;GTF2A2;CBFB;POLR2A;POLR2B;RAD21;POLR2C;NRIP1;POLR2D;POLR2E;POLR2F;POLR2G;POLR2H;POLR2J;POLR2K;CREBBP;JUN;JUND;PTGES3;USF2;USF1;CDK9;TNRC6C;AGO3;CARM1;AGO2;EBAG9;TNRC6B
Pausing And Recovery Of Tat-mediated HIV Elongation R-HSA-167238	20/31	2.13144368424041e-07	1.13044623774405e-06	0	0	6.83258604631014	104.957377487233	CCNT1;GTF2F1;GTF2F2;CDK9;POLR2A;POLR2B;POLR2C;POLR2D;POLR2E;ELOA;POLR2F;TCEA1;NELFB;POLR2G;ELOC;NELFA;POLR2H;POLR2J;POLR2K;NELFE
Aberrant Regulation Of Mitotic Cell Cycle Due To RB1 Defects R-HSA-9687139	22/36	2.13474826011752e-07	1.13044623774405e-06	0	0	5.90699812702197	90.729996300859	RB1;CDKN1A;CDKN1B;ANAPC16;ANAPC7;UBE2C;UBE2E1;UBE2D1;ANAPC10;CCND3;CCNE2;TFDP2;CDK4;UBE2S;CDC26;CDC27;CDC16;E2F1;ANAPC4;E2F3;SKP2;ANAPC1
APC/C:Cdc20 Mediated Degradation Of Cyclin B R-HSA-174048	17/24	2.3155190101955e-07	1.21826177600931e-06	0	0	9.1221768707483	139.372830798559	ANAPC16;ANAPC7;UBE2C;UBE2E1;UBE2D1;ANAPC10;CDC20;CCNB1;UBE2S;CDC26;CDC16;CDC27;UBC;CDK1;ANAPC4;RPS27A;ANAPC1
MicroRNA (miRNA) Biogenesis R-HSA-203927	17/24	2.3155190101955e-07	1.21826177600931e-06	0	0	9.1221768707483	139.372830798559	BCDIN3D;DICER1;AGO3;POLR2A;POLR2B;PRKRA;POLR2C;AGO2;POLR2D;XPO5;POLR2E;POLR2F;POLR2G;POLR2H;POLR2J;POLR2K;RAN
Signaling By Receptor Tyrosine Kinases R-HSA-9006934	152/496	2.73006093474245e-07	1.43174578281831e-06	0	0	1.67820017735061	25.3639343836125	CYFIP1;AHCYL1;FGFRL1;CRKL;TIAL1;FGF7;PPP2R1A;MYC;CHEK1;GRB10;EP300;ATP6V1E1;PRKACB;AP2M1;SH3GL1;MEF2A;PDGFRA;MAP2K1;ATP6V1G1;RBFOX2;MAP2K2;PRKCE;ADAM10;FRS2;PRKCA;GTF2F1;GTF2F2;RNF41;EREG;ADAM17;COL4A1;HGS;MAPKAPK2;COL4A5;TRIB3;ATP6V0D1;STAM2;ATP6V1A;RNASEH2A;CUL5;MAPKAP1;ITPR1;PDGFA;STK4;HIF1A;RAP1B;APH1A;RAP1A;UBC;THEM4;ATP6V1H;ATP6V1D;MAP2K5;ATP6V1C1;EGR1;STAT5B;TIA1;JUND;YES1;CAV1;BRAF;MEMO1;…
Transcriptional Regulation By E2F6 R-HSA-8953750	21/34	3.12614217599725e-07	1.63421086187549e-06	0	0	6.07116667888832	90.9357312067002	SUZ12;PCGF6;CBX5;RRM2;RING1;EED;MGA;EHMT1;CDC7;BRCA1;PHC3;RNF2;RAD51;RBBP4;TFDP2;CHEK1;E2F1;RBBP8;RBBP7;YAF2;EZH2
SARS-CoV-2-host Interactions R-HSA-9705683	72/196	3.23273318301595e-07	1.68453285031917e-06	0	0	2.19356395190474	32.7823036630683	YWHAE;YWHAB;GEMIN2;RPS15;RPS14;GJA1;RPS16;TBK1;YWHAQ;TRIM25;SNRPD3;RPS11;KPNA2;RPS13;YWHAH;NUP214;NDC1;SEC13;RPS7;CHUK;RPS8;PDPK1;RPS5;RPS6;RPSA;YWHAZ;NUP93;SIKE1;IRF3;TRAF6;IRF7;GEMIN6;SNRPE;NUP54;NUP98;GEMIN7;SNRPF;SNRPB;POM121;SEH1L;SAR1B;DDX20;AAAS;NUP160;LARP1;NUP85;G3BP1;RPS3;G3BP2;NUP88;NUP43;RPS2;SMN1;RPS27A;VPS16;RANBP2;UVRAG;CREBBP;SEC24B;SEC24A;NUP155;CAV1;CNBP;ISG15;NUP153;TJP1;UBE2N;…
SARS-CoV-2 Infection R-HSA-9694516	96/283	3.25164477153721e-07	1.68899128101185e-06	0	0	1.94285432511448	29.0241738927179	RB1;YWHAE;GSK3B;GSK3A;YWHAB;GEMIN2;ZDHHC3;RPS15;RPS14;GJA1;RPS16;TBK1;SUMO1;YWHAQ;TRIM25;SNRPD3;RPS11;KPNA2;GOLGA7;RPS13;YWHAH;NUP214;NDC1;SEC13;RPS7;CHUK;PRMT1;RPS8;PDPK1;RPS5;RPS6;MOGS;RPSA;YWHAZ;PARP8;NUP93;SIKE1;IRF3;TRAF6;IRF7;CHMP4B;GEMIN6;SNRPE;NUP54;NUP98;GEMIN7;SNRPF;ST6GALNAC4;SNRPB;POM121;DDX5;VCP;SEH1L;SAR1B;ZDHHC20;RPN1;DDX20;AAAS;NUP160;LARP1;NUP85;G3BP1;UBC;ST3GAL4;RPS3;G3BP2;NUP88…
Lagging Strand Synthesis R-HSA-69186	15/20	3.67892219010249e-07	1.90486415620862e-06	0	0	11.2646358876725	166.890940668992	RFC5;PRIM2;FEN1;RFC3;PCNA;RFC4;RFC2;PRIM1;POLD3;POLD4;POLA2;POLD1;RPA3;POLD2;SLC19A1
DNA Damage Recognition In GG-NER R-HSA-5696394	22/37	4.21545460209129e-07	2.16207750189022e-06	0	0	5.51284862932062	80.924969540905	INO80B;INO80E;INO80D;PARP1;PARP2;GPS1;MCRS1;ACTL6A;COPS7A;RAD23A;RAD23B;RBX1;YY1;COPS4;COPS3;COPS6;COPS5;COPS2;UBC;RPS27A;COPS8;CUL4B
HDR Thru Single Strand Annealing (SSA) R-HSA-5685938	22/37	4.21545460209129e-07	2.16207750189022e-06	0	0	5.51284862932062	80.924969540905	RFC5;BLM;RFC3;RMI2;RFC4;RFC2;BRCA1;BRIP1;WRN;RAD50;RAD51;KAT5;EXO1;ERCC1;RPA3;ABL1;RBBP8;RAD17;ATM;TOPBP1;RAD9A;RHNO1
Interactions Of Rev With Host Cellular Proteins R-HSA-177243	22/37	4.21545460209129e-07	2.16207750189022e-06	0	0	5.51284862932062	80.924969540905	NDC1;NUP214;RANBP2;RANBP1;POM121;SEC13;SEH1L;NUP155;NUP153;AAAS;NUP160;NUP93;XPO1;NUP85;RCC1;NUP35;NUP43;NUP88;NUP54;NUP98;RAN;NUP37
RAF Activation R-HSA-5673000	20/32	4.55412207632154e-07	2.32845551927286e-06	0	0	6.26280676673815	91.4498981961735	CAMK2D;MAP2K1;MAP2K2;YWHAB;PPP2R5A;BRAF;PPP2R5D;PPP2R5C;PPP2CA;PPP1CC;PPP2CB;NRAS;MRAS;PPP2R1A;PPP2R5E;SHOC2;JAK2;CALM1;HRAS;MARK3
Clathrin-mediated Endocytosis R-HSA-8856828	56/142	4.64664606497434e-07	2.36833741624161e-06	0	0	2.45645333467469	35.8198796248391	SCARB2;CLTC;CLTB;WASL;PIK3C2A;AREG;AP2M1;AGFG1;SH3GL1;ACTR3;FNBP1;GAPVD1;EREG;DNM2;EPN2;VAMP8;BIN1;HGS;VAMP4;STAM2;ARF6;HBEGF;VAMP3;RAB5B;RAB5C;GPS1;COPS7A;NEDD8;UBC;FCHO2;DVL2;PACSIN2;AP2S1;UBQLN1;PACSIN3;SNX9;RPS27A;REPS1;UBQLN2;TOR1A;ARPC5;STAM;TOR1B;COPS4;COPS3;COPS6;NECAP2;COPS5;NECAP1;ARPC2;COPS2;TRIP10;GRB2;COPS8;RAB5A;PICALM
Signaling By TGFB Family Members R-HSA-9006936	49/119	5.2603197741191e-07	2.67276683850101e-06	0	0	2.63893953934741	38.1535340796609	CCNK;CCNT2;BMPR2;CCNT1;UBE2D3;UBE2D1;CCNC;F11R;PPP1CC;XPO1;MYC;EP300;RNF111;TGIF1;PARP1;RHOA;UCHL5;ZFYVE16;NCOR1;RBL1;TFDP2;PARD3;SRFBP1;PPP1R15A;USP15;RNASEH2A;NEDD4L;NEDD8;LTBP1;PARD6A;UBC;MAPK1;E2F4;E2F5;RPS27A;SMAD2;SMAD1;CDKN2B;SMURF2;SMAD5;PPP1CA;CDK9;FKBP1A;CDK8;SNW1;STUB1;TRIM33;BMPR1A;UBE2M
Toll Like Receptor 3 (TLR3) Cascade R-HSA-168164	44/103	5.84808714090856e-07	2.96218326919934e-06	0	0	2.81005820305678	40.3299020168511	USP14;UBE2D3;CUL1;UBE2D1;HMGB1;TANK;USP18;RELA;PPP2CA;MAPK9;PPP2CB;TBK1;CASP8;PPP2R1A;NKIRAS1;NKIRAS2;UBC;MAPK1;BTRC;RPS27A;N4BP1;MAP2K3;MEF2A;IKBIP;MAP2K4;MAP2K1;JUN;CHUK;FBXW11;PPP2R5D;FOS;MAPK14;NFKB1;DUSP6;NFKBIA;CREB1;IRF3;TRAF6;MAPKAPK2;UBE2N;IRF7;TAB2;BIRC2;NFKBIB
Ribosomal Scanning And Start Codon Recognition R-HSA-72702	29/57	6.25144242496584e-07	3.15668810994405e-06	0	0	3.89629383271933	55.6596617107595	EIF4A2;EIF4A1;RPS15;RPS14;RPS16;EIF4H;RPS3;RPS2;RPS11;RPS27A;EIF4E;RPS13;RPS7;EIF1AX;RPS8;RPS5;RPS6;RPSA;EIF2S1;EIF5;EIF3L;EIF3I;EIF3G;RPS20;EIF3F;EIF3C;EIF3D;EIF3B;RPS23
Endosomal Sorting Complex Required For Transport (ESCRT) R-HSA-917729	19/30	6.59242948405779e-07	3.31859644706737e-06	0	0	6.48941054181645	92.3584180946891	TSG101;VPS4B;VTA1;VPS37D;VPS37A;SNF8;STAM;VPS37B;HGS;MVB12B;UBC;CHMP2B;MVB12A;CHMP2A;CHMP4B;RPS27A;VPS36;STAM2;VPS28
MyD88-independent TLR4 Cascade R-HSA-166166	45/107	7.45036273180477e-07	3.73893588171495e-06	0	0	2.73499597933999	38.5903363352232	USP14;UBE2D3;CUL1;UBE2D1;LY96;HMGB1;TANK;USP18;RELA;PPP2CA;MAPK9;PPP2CB;TBK1;CASP8;PPP2R1A;NKIRAS1;NKIRAS2;UBC;MAPK1;BTRC;RPS27A;N4BP1;MAP2K3;MEF2A;IKBIP;MAP2K4;MAP2K1;JUN;CHUK;FBXW11;PPP2R5D;FOS;MAPK14;NFKB1;DUSP6;NFKBIA;CREB1;IRF3;TRAF6;MAPKAPK2;UBE2N;IRF7;TAB2;BIRC2;NFKBIB
Abortive Elongation Of HIV-1 Transcript In Absence Of Tat R-HSA-167242	16/23	7.85041939297255e-07	3.92761780059455e-06	0	0	8.58353453259428	120.663282994191	NCBP1;GTF2F1;GTF2F2;POLR2A;POLR2B;POLR2C;POLR2D;POLR2E;POLR2F;NELFB;POLR2G;NELFA;POLR2H;POLR2J;POLR2K;NELFE
Macroautophagy R-HSA-1632852	47/114	8.52538256047101e-07	4.25226267771505e-06	0	0	2.64380256988439	36.947267165402	DYNC1I2;VCP;MTMR3;TOMM40;WDR45B;PRKAG1;AMBRA1;TOMM20;TOMM22;MAP1LC3A;ARL13B;ATG101;RB1CC1;UBC;HSF1;MFN1;SLC38A9;RPS27A;ATG5;GABARAPL2;UVRAG;GABARAPL1;MTERF3;CSNK2A2;WIPI2;DYNLL1;PRKAB1;ATG12;DYNC1LI1;RRAGA;RRAGC;ATG16L1;RHEB;CSNK2B;CHMP2B;PEX5;NBR1;CHMP2A;UBE2N;CHMP4B;PLIN3;VDAC1;ATM;PGAM5;LAMTOR2;SQSTM1;LAMTOR3
mRNA Activation Upon Binding Of Cap-Binding Complex And eIFs, Subsequent Binding To 43S R-HSA-72662	29/58	9.99022021160087e-07	4.96769791619543e-06	0	0	3.76170009551098	51.9734880486216	EIF4A2;EIF4A1;RPS15;RPS14;RPS16;EIF4EBP1;EIF4H;RPS3;RPS2;RPS11;RPS27A;EIF4E;RPS13;RPS7;EIF1AX;RPS8;RPS5;RPS6;RPSA;EIF2S1;EIF3L;EIF3I;EIF3G;RPS20;EIF3F;EIF3C;EIF3D;EIF3B;RPS23
Metabolism Of Nucleotides R-HSA-15869	41/95	1.01316210666903e-06	5.02269725221031e-06	0	0	2.85976745423585	39.4717524552011	DTYMK;GMPR2;ADK;NUDT1;AK2;GMPS;NUDT5;SAMHD1;TYMS;DNPH1;PFAS;TXN2;NT5C;DGUOK;ATIC;GUK1;NT5M;TK1;UPP1;ADSL;DUT;RRM1;RRM2;TXNRD1;GSR;NME2;AMPD3;PAICS;COASY;APRT;NUDT9;UCK2;UCK1;RRM2B;IMPDH2;CMPK1;ADPRM;UMPS;DCTPP1;GART;ITPA
Regulation Of PTEN Gene Transcription R-HSA-8943724	30/61	1.02537007733586e-06	5.06781392768115e-06	0	0	3.64076211314591	50.2077732210361	HDAC3;KDM1A;RNF2;MECOM;RBBP4;SCMH1;MAPK1;SLC38A9;RBBP7;MAF1;MTA2;SUZ12;EGR1;CBX6;JUN;PHC2;RING1;CBX4;EED;PHC3;GATAD2B;RRAGA;REST;RRAGC;RHEB;SNAI1;LAMTOR2;LAMTOR3;RCOR1;EZH2
Inactivation Of APC/C Via Direct Inhibition Of APC/C Complex R-HSA-141430	15/21	1.03505204910884e-06	5.10021115437017e-06	0	0	9.38660161827701	129.357309242131	ANAPC16;ANAPC7;UBE2C;UBE2E1;UBE2D1;ANAPC10;CDC20;UBE2S;CDC26;CDC16;CDC27;ANAPC4;BUB3;ANAPC1;MAD2L1
Mitotic Prophase R-HSA-68875	46/112	1.26145236790606e-06	6.19707473510479e-06	0	0	2.62629410867244	35.6736011206968	RB1;RAB1A;POM121;SEH1L;NUMA1;NCAPG2;AAAS;SMC4;ARPP19;NUP160;LMNB1;PPP2CA;PPP2CB;CCNB1;PPP2R1A;NUP85;MAPK1;BANF1;NUP88;NUP43;EMD;TMPO;NUP214;RAB2A;NDC1;RANBP2;SEC13;NUP155;PRKCA;VRK1;NUP153;VRK2;MASTL;LEMD2;CTDNEP1;NUP93;GORASP2;CNEP1R1;PPP2R2D;CDK1;NUP35;NUP54;NUP98;NCAPD3;LPIN2;NUP37
PKMTs Methylate Histone Lysines R-HSA-3214841	25/47	1.26534241295545e-06	6.19751794453556e-06	0	0	4.27247787994448	58.0209664897109	KMT2E;SUV39H2;SETD2;KMT2A;KMT2C;SUV39H1;DPY30;EHMT1;RELA;NSD3;MECOM;RBBP4;NSD1;NSD2;SMYD2;WDR5;KMT5B;RBBP7;SMYD3;SUZ12;SETDB1;EED;ASH1L;NFKB1;EZH2
Initiation Of Nuclear Envelope (NE) Reformation R-HSA-2995383	14/19	1.31934767307932e-06	6.42345090982796e-06	0	0	10.5111586961694	142.303988463459	ANKLE2;PPP2R2A;VRK1;VRK2;LEMD2;LMNB1;PPP2CA;CCNB1;PPP2R1A;CDK1;BANF1;EMD;LBR;TMPO
Signaling By FGFR2 IIIa TM R-HSA-8851708	14/19	1.31934767307932e-06	6.42345090982796e-06	0	0	10.5111586961694	142.303988463459	NCBP1;GTF2F1;GTF2F2;POLR2A;POLR2B;POLR2C;POLR2D;POLR2E;POLR2F;POLR2G;POLR2H;POLR2J;FGFR2;POLR2K
APC-Cdc20 Mediated Degradation Of Nek2A R-HSA-179409	17/26	1.34680410757056e-06	6.53761160549877e-06	0	0	7.09412698412698	95.8968201949067	ANAPC16;ANAPC7;UBE2C;UBE2E1;UBE2D1;ANAPC10;CDC20;UBE2S;CDC26;CDC27;UBC;CDC16;ANAPC4;BUB3;RPS27A;ANAPC1;MAD2L1
Signaling By Interleukins R-HSA-449147	138/453	1.36899687093027e-06	6.62561987088213e-06	0	0	1.66130354078381	22.4299772811929	CSF1;PITPNA;CRKL;PSMD8;PSMD9;PSMD6;PSMD7;TBK1;PSMD5;PPP2R1A;MYC;PSMD3;LONP1;BTRC;MEF2A;MAP2K3;MAP2K4;MAP2K1;FBXW11;TALDO1;PRKCA;RBX1;MTAP;TXLNA;PSME4;MAPKAPK2;FSCN1;PSME2;AURKAIP1;SQSTM1;PSMD10;PSMD12;RNASEH2A;PSMD11;PSMD14;PSMD13;CUL1;TWIST1;HIF1A;HSP90B1;RAP1B;SOCS2;SOCS3;UBC;HMOX1;PSMF1;N4BP1;MCL1;SOCS5;HSPA9;STAT5B;JUN;YES1;NFKB1;NFKBIA;SEM1;HNRNPF;UBE2N;GRB2;TAB2;NFKBIB;CDKN1A;PTPN23;HMGB1;L…
Protein Folding R-HSA-391251	41/96	1.41033178801348e-06	6.80547676405321e-06	0	0	2.80759317311041	37.8230124383278	HDAC3;ARL2;DCAF7;TUBA1C;TUBA1B;TUBB6;GNG10;GNG5;GNA11;FBXO4;LONP2;CCT8;CCT7;CCT5;CCT4;CCT3;NOP56;CCT2;FBXW7;VBP1;CSNK2A2;STAT3;TBCC;GNG12;TUBB4B;FBXW2;TUBA4A;CCT6A;CCNE2;GNAQ;GNB2;CSNK2B;GNB1;TBCE;PFDN1;PFDN2;GNB5;PFDN4;FBXL5;PFDN5;PFDN6
Toll Like Receptor 9 (TLR9) Cascade R-HSA-168138	44/106	1.51140444028315e-06	7.27168331003486e-06	0	0	2.67357745259464	35.8325449336986	USP14;CUL1;LY96;HMGB1;ECSIT;TANK;USP18;RELA;EEA1;PPP2CA;MAPK9;PPP2CB;CASP8;PPP2R1A;NKIRAS1;NKIRAS2;UBC;MAPK1;BTRC;RPS27A;N4BP1;MAP2K3;MEF2A;IKBIP;MAP2K4;MAP2K1;JUN;CHUK;FBXW11;PPP2R5D;FOS;MAPK14;RBSN;NFKB1;DUSP6;NFKBIA;CREB1;TRAF6;MAPKAPK2;UBE2N;IRF7;PELI1;TAB2;NFKBIB
Butyrate Response Factor 1 Binds And Destabilizes mRNA R-HSA-450385	13/17	1.60372454819166e-06	7.64817174883217e-06	0	0	12.1983230256898	162.764441681109	YWHAB;ZFP36L1;EXOSC7;EXOSC5;EXOSC4;XRN1;EXOSC9;EXOSC8;MAPKAPK2;EXOSC3;EXOSC2;DCP2;EXOSC1
Translesion Synthesis By POLK R-HSA-5655862	13/17	1.60372454819166e-06	7.64817174883217e-06	0	0	12.1983230256898	162.764441681109	RFC5;RFC3;PCNA;RFC4;RFC2;REV1;MAD2L2;RPA3;UBC;REV3L;POLK;RPS27A;SLC19A1
Tristetraprolin (TTP, ZFP36) Binds And Destabilizes mRNA R-HSA-450513	13/17	1.60372454819166e-06	7.64817174883217e-06	0	0	12.1983230256898	162.764441681109	YWHAB;EXOSC7;EXOSC5;EXOSC4;XRN1;EXOSC9;EXOSC8;MAPKAPK2;EXOSC3;TNPO1;EXOSC2;DCP2;EXOSC1
Regulation Of PLK1 Activity At G2/M Transition R-HSA-2565942	38/87	1.74229537327082e-06	8.28479228514492e-06	0	0	2.91980798062226	38.7175505955033	CEP57;YWHAE;DYNC1I2;SSNA1;DCTN3;CUL1;AURKA;ACTR1A;CCNB1;PPP2R1A;HAUS7;UBC;CEP192;BTRC;RPS27A;RAB8A;CLASP1;PLK4;PPP1R12A;FBXW11;NDE1;HAUS4;HAUS3;CSNK1D;PRKCA;CSNK1E;DYNLL1;TUBG1;TUBB4B;CKAP5;HAUS2;TUBA4A;HAUS1;NEDD1;AKAP9;CDK1;PAFAH1B1;SDCCAG8
Nuclear Import Of Rev Protein R-HSA-180746	20/34	1.80330195029117e-06	8.54995779338635e-06	0	0	5.36743932741074	70.9891683346406	NDC1;NUP214;RANBP2;POM121;SEC13;SEH1L;NUP155;NUP153;AAAS;NUP160;NUP93;NUP85;RCC1;NUP35;NUP43;NUP88;NUP54;NUP98;RAN;NUP37
mRNA Decay By 5 To 3 Exoribonuclease R-HSA-430039	12/15	1.81727208497959e-06	8.5912196249325e-06	0	0	15.0107015457788	198.414065429881	EDC4;DDX6;LSM7;LSM6;XRN1;LSM1;LSM5;LSM4;LSM3;PATL1;DCP2;LSM2
Chk1/Chk2(Cds1) Mediated Inactivation Of Cyclin B:Cdk1 Complex R-HSA-75035	11/13	1.84219829828886e-06	8.68388851014202e-06	0	0	20.6361150737042	272.490633357493	YWHAE;CCNB1;WEE1;YWHAQ;YWHAB;CHEK2;CHEK1;CDK1;CDC25C;YWHAZ;YWHAH
G1/S-Specific Transcription R-HSA-69205	18/29	2.0029406349101e-06	9.41439820039876e-06	0	0	6.14639849314772	80.6462439696644	LIN54;CDT1;PCNA;RRM2;LIN37;TYMS;CDC25A;DHFR;CDC45;RBL1;RBBP4;TFDP2;E2F1;CDK1;E2F4;FBXO5;TK1;E2F5
Signaling By Nuclear Receptors R-HSA-9006931	87/260	2.15116684107232e-06	1.00820491890487e-05	0	0	1.90075438424611	24.8038946152322	CDKN1B;CCNT1;KDM1A;SMC3;AREG;CHD1;YY1;XPO1;KAT5;MYC;PDK3;EP300;DLAT;KPNA2;HRAS;NCOA1;PDHX;NCOA2;TBP;PRMT1;PDPK1;NCOA3;AXIN1;FOS;GTF2F1;GTF2F2;KCTD6;EREG;RUNX1;NCOR1;CREB1;RARA;FKBP4;PPID;HBEGF;FKBP5;GTF2A1;DDX5;GTF2A2;HDAC3;CRABP2;CBFB;GNAI3;PDHB;GNG10;NRAS;GNG5;POLR2A;POLR2B;RAD21;POLR2C;NRIP1;POLR2D;POLR2E;MAPK1;POLR2F;RDH14;POLR2G;TBL1X;POLR2H;POLR2J;POLR2K;CREBBP;JUN;JUND;PDHA1;CAV2;NR1H2;PTG…
Translation Initiation Complex Formation R-HSA-72649	28/57	2.40511533390952e-06	1.12399516034568e-05	0	0	3.63111926968003	46.9791041132056	EIF4A2;EIF4A1;RPS15;RPS14;RPS16;EIF4H;RPS3;RPS2;RPS11;RPS27A;EIF4E;RPS13;RPS7;EIF1AX;RPS8;RPS5;RPS6;RPSA;EIF2S1;EIF3L;EIF3I;EIF3G;RPS20;EIF3F;EIF3C;EIF3D;EIF3B;RPS23
E2F Mediated Regulation Of DNA Replication R-HSA-113510	15/22	2.6155968061857e-06	1.21886811168254e-05	0	0	8.04514856870878	103.412486625291	RB1;PRIM2;MCM8;PRIM1;ORC5;PPP2CA;ORC4;PPP2CB;CCNB1;POLA2;ORC6;TFDP2;PPP2R1A;CDK1;E2F1
Regulation Of Lipid Metabolism By PPARalpha R-HSA-400206	47/118	2.71734972896228e-06	1.26267732419871e-05	0	0	2.49422096125916	31.9655704785533	ALAS1;HDAC3;FHL2;MED19;CCNC;AHR;NRF1;HMGCR;PKMYT1;MED18;MED17;MED14;MED13;MED30;SIN3B;MED10;FAM120B;MED31;EP300;ACADM;TBL1X;FDFT1;ESRRA;NCOA1;NCOA2;CREBBP;HMGCS1;NFYA;NFYB;NCOA3;NR1H2;TXNRD1;MED8;MED9;MED4;MED6;MED29;MED7;MED28;CDK8;MED22;NCOR1;THRAP3;MED21;CARM1;TRIB3;CLOCK
MyD88 Dependent Cascade Initiated On Endosome R-HSA-975155	42/102	3.3221914909423e-06	1.53934497776332e-05	0	0	2.63619161676647	33.2552564696606	USP14;CUL1;LY96;HMGB1;ECSIT;TANK;USP18;RELA;PPP2CA;MAPK9;PPP2CB;CASP8;PPP2R1A;NKIRAS1;NKIRAS2;UBC;MAPK1;BTRC;RPS27A;N4BP1;MAP2K3;MEF2A;IKBIP;MAP2K4;MAP2K1;JUN;CHUK;FBXW11;PPP2R5D;FOS;MAPK14;NFKB1;DUSP6;NFKBIA;CREB1;TRAF6;MAPKAPK2;UBE2N;IRF7;PELI1;TAB2;NFKBIB
Golgi-to-ER Retrograde Transport R-HSA-8856688	45/112	3.3323246041837e-06	1.53966612731547e-05	0	0	2.53008686195103	31.9090517470641	DCTN6;COPB2;ARF4;DYNC1I2;RAB1A;KDELR1;COPB1;DCTN4;DCTN3;STX18;KIF11;AGPAT3;NAPG;ACTR1A;RACGAP1;CAPZB;TMED2;KIF1B;KIFAP3;RAB6A;TMED7;NSF;TMED9;PTGES2;SURF4;COPZ2;PLA2G4A;ARFGAP3;DYNLL1;COPZ1;ARFGAP2;ARCN1;DYNC1LI1;CAPZA2;RAB18;KDELR2;COPG2;KDELR3;COPG1;SEC22B;ACTR10;ARF5;PAFAH1B2;RAB3GAP1;PAFAH1B1
RHOBTB GTPase Cycle R-HSA-9706574	20/35	3.37309889572495e-06	1.54972515462743e-05	0	0	5.00929235167977	63.1154740578842	CCT2;CPSF7;ROCK1;ROCK2;GPS1;TMOD3;TXNL1;TWF1;MSI2;ACTG1;SRRM1;CCT6A;COPS4;DDX39B;TRA2B;COPS2;STK38;PHIP;HNRNPC;CCT7
Vpr-mediated Nuclear Import Of PICs R-HSA-180910	20/35	3.37309889572495e-06	1.54972515462743e-05	0	0	5.00929235167977	63.1154740578842	NDC1;NUP214;RANBP2;POM121;SEC13;SEH1L;NUP155;NUP153;AAAS;NUP160;NUP93;NUP85;NUP35;BANF1;NUP43;NUP88;NUP54;NUP98;KPNA1;NUP37
Mitochondrial Biogenesis R-HSA-1592230	38/89	3.40710985524391e-06	1.56095398143337e-05	0	0	2.80494911532452	35.3133169031265	ALAS1;CRTC3;HDAC3;PRKAG1;NRF1;APOO;CHCHD3;SAMM50;CHCHD6;TBL1X;MEF2D;GABPA;NCOA1;ESRRA;HSPA9;NCOA2;CREBBP;APOOL;MTX1;MTX2;IDH2;DNAJC11;IMMT;TFB2M;PPRC1;MAPK14;PRKAB1;SIRT3;GLUD1;CREB1;NCOR1;POLG2;TMEM11;CARM1;TFAM;CYCS;SSBP1;CALM1
Aberrant Regulation Of Mitotic Exit In Cancer Due To RB1 Defects R-HSA-9687136	14/20	3.53943778770325e-06	1.61252039992849e-05	0	0	8.7587437544611	109.935745886194	RB1;ANAPC16;ANAPC7;UBE2C;UBE2E1;UBE2D1;ANAPC10;UBE2S;CDC26;CDC16;CDC27;ANAPC4;SKP2;ANAPC1
Phosphorylation Of APC/C R-HSA-176412	14/20	3.53943778770325e-06	1.61252039992849e-05	0	0	8.7587437544611	109.935745886194	ANAPC16;ANAPC7;UBE2C;UBE2E1;UBE2D1;ANAPC10;CCNB1;UBE2S;CDC26;CDC16;CDC27;CDK1;ANAPC4;ANAPC1
MyD88 Cascade Initiated On Plasma Membrane R-HSA-975871	40/96	3.97406251439091e-06	1.80235962147984e-05	0	0	2.6893874619515	33.4444739748748	USP14;CUL1;HMGB1;ECSIT;TANK;USP18;RELA;PPP2CA;MAPK9;PPP2CB;CASP8;NKIRAS1;PPP2R1A;NKIRAS2;UBC;MAPK1;BTRC;RPS27A;N4BP1;IKBIP;MAP2K3;MEF2A;MAP2K4;MAP2K1;JUN;CHUK;FBXW11;PPP2R5D;FOS;MAPK14;DUSP6;NFKB1;NFKBIA;CREB1;TRAF6;MAPKAPK2;PELI1;UBE2N;TAB2;NFKBIB
PPARA Activates Gene Expression R-HSA-1989781	46/116	3.97823092417378e-06	1.80235962147984e-05	0	0	2.47558995787238	30.7831524224413	ALAS1;HDAC3;FHL2;MED19;CCNC;AHR;NRF1;HMGCR;PKMYT1;MED18;MED17;MED14;MED13;MED30;MED10;FAM120B;MED31;EP300;ACADM;TBL1X;FDFT1;ESRRA;NCOA1;NCOA2;CREBBP;HMGCS1;NFYA;NFYB;NCOA3;NR1H2;TXNRD1;MED8;MED9;MED4;MED6;MED29;MED7;MED28;CDK8;MED22;NCOR1;THRAP3;MED21;CARM1;TRIB3;CLOCK
Interactions Of Vpr With Host Cellular Proteins R-HSA-176033	21/38	3.99389032142207e-06	1.80444185990011e-05	0	0	4.64147927998654	57.6970443505882	NDC1;NUP214;RANBP2;POM121;SEC13;SEH1L;NUP155;NUP153;AAAS;NUP160;NUP93;NUP85;NUP35;BANF1;NUP43;NUP88;NUP54;NUP98;SLC25A5;KPNA1;NUP37
Defective HDR Thru Homologous Recombination (HRR) Due To BRCA1 Loss-Of-Function R-HSA-9701192	16/25	4.22323049763478e-06	1.90278700045368e-05	0	0	6.67523605490756	82.6054467567098	BLM;RMI2;BRCA1;BRCA2;RAD51AP1;RAD51B;SEM1;BRIP1;WRN;RAD50;RAD51D;RAD51;KAT5;EXO1;RBBP8;ATM
Toll Like Receptor 7/8 (TLR7/8) Cascade R-HSA-168181	42/103	4.47421928134067e-06	2.01031725836547e-05	0	0	2.5928104446844	31.9361095402141	USP14;CUL1;LY96;HMGB1;ECSIT;TANK;USP18;RELA;PPP2CA;MAPK9;PPP2CB;CASP8;PPP2R1A;NKIRAS1;NKIRAS2;UBC;MAPK1;BTRC;RPS27A;N4BP1;MAP2K3;MEF2A;IKBIP;MAP2K4;MAP2K1;JUN;CHUK;FBXW11;PPP2R5D;FOS;MAPK14;NFKB1;DUSP6;NFKBIA;CREB1;TRAF6;MAPKAPK2;UBE2N;IRF7;PELI1;TAB2;NFKBIB
Negative Regulation Of MAPK Pathway R-HSA-5675221	22/41	4.53038089540793e-06	2.02995913198086e-05	0	0	4.35114484662192	53.5395517446521	MAP2K1;MAP2K2;YWHAB;PEBP1;PPP2R5A;BRAF;PPP2R5D;PPP2R5C;DUSP16;DUSP6;PPP2CA;DUSP12;PPP2CB;NRAS;PPP5C;PPP2R1A;PPP2R5E;UBC;MAPK1;RPS27A;HRAS;MARK3
TP53 Regulates Transcription Of Genes Involved In G2 Cell Cycle Arrest R-HSA-6804114	13/18	4.6514934269915e-06	2.07851665189675e-05	0	0	9.75803996194101	119.812358915994	PCNA;GADD45A;PRMT1;CDC25C;AURKA;CCNB1;RBL1;TFDP2;CARM1;CDK1;BAX;EP300;E2F4
Chaperonin-mediated Protein Folding R-HSA-390466	38/90	4.70586052670292e-06	2.09706516914002e-05	0	0	2.75083291917463	33.7436474111672	HDAC3;DCAF7;TUBA1C;TUBA1B;TUBB6;GNG10;GNG5;GNA11;FBXO4;LONP2;CCT8;CCT7;CCT5;CCT4;CCT3;NOP56;CCT2;FBXW7;VBP1;CSNK2A2;STAT3;GNG12;TUBB4B;FBXW2;TUBA4A;CCT6A;CCNE2;GNAQ;GNB2;CSNK2B;GNB1;PFDN1;PFDN2;GNB5;PFDN4;FBXL5;PFDN5;PFDN6
SARS-CoV-2 Modulates Host Translation Machinery R-HSA-9754678	24/47	5.29735148721787e-06	2.35421805876086e-05	0	0	3.92206472485198	47.6464329445801	RPS7;RPS8;GEMIN2;RPS5;RPS6;DDX20;RPSA;RPS15;RPS14;RPS16;RPS3;GEMIN6;RPS20;SNRPE;RPS2;SMN1;SNRPD3;GEMIN7;SNRPF;RPS11;RPS27A;RPS13;RPS23;SNRPB
Transcriptional Regulation Of White Adipocyte Differentiation R-HSA-381340	36/84	5.50442525260586e-06	2.43959717038048e-05	0	0	2.82259028940445	34.1814504143539	CEBPB;HDAC3;MED19;CCNC;MED18;RELA;MED17;CCND3;MED14;MED13;MED30;MED10;FAM120B;MED31;EP300;TBL1X;NCOA1;NCOA2;CREBBP;NCOA3;MED8;MED9;MED4;MED29;MED6;NFKB1;MED28;MED7;MED22;CDK8;NCOR1;KLF5;THRAP3;CDK4;MED21;CARM1
E3 Ubiquitin Ligases Ubiquitinate Target Proteins R-HSA-8866654	27/56	5.69270964146515e-06	2.5162085163224e-05	0	0	3.50060077359888	42.2743898788448	VCP;PCNA;UBE2D3;DERL1;UBE2D1;BCL10;RTF1;UBE2J2;CDC73;UBE2L3;HLTF;UBC;RPS27A;SHPRH;UBE2B;UBE2E1;PEX2;UBE2A;PEX13;PEX14;RRAGA;SELENOS;PEX5;UBE2V2;WAC;UBE2N;RAD18
Signaling By NTRK1 (TRKA) R-HSA-187037	45/114	5.81675844969449e-06	2.56409000850046e-05	0	0	2.45643836758514	29.6117931998344	RALA;RNASEH2A;YWHAB;CLTC;CRKL;PPP2CA;PPP2CB;NRAS;RAP1A;PPP2R1A;AP2S1;EP300;MAPK1;HRAS;MEF2D;AP2M1;MAP2K5;MEF2A;EGR1;MAP2K1;MAP2K2;JUND;KIDINS220;TCF12;STAT3;FRS2;BRAF;PPP2R5D;FOS;MAPK14;F3;DUSP6;RHOA;DNM2;MAPK13;FOSL1;REST;CREB1;MAPKAPK2;ID1;ID3;GRB2;SGK1;DNAL4;CRK
Translesion Synthesis By REV1 R-HSA-110312	12/16	5.86361961306826e-06	2.57777994310359e-05	0	0	11.2573127229489	135.61395846346	RFC5;MAD2L2;RFC3;PCNA;RFC4;RFC2;RPA3;UBC;REV1;REV3L;RPS27A;SLC19A1
Prefoldin Mediated Transfer Of Substrate To CCT/TriC R-HSA-389957	17/28	5.96875323505529e-06	2.61694530278903e-05	0	0	5.80354978354978	69.810740694837	CCT3;CCT2;VBP1;TUBB4B;TUBA4A;CCT6A;TUBA1C;TUBB6;PFDN1;PFDN2;CCT8;CCT7;PFDN4;PFDN5;CCT5;PFDN6;CCT4
Nuclear Pore Complex (NPC) Disassembly R-HSA-3301854	20/36	6.08517410900423e-06	2.64664505914291e-05	0	0	4.69591374791518	56.3963050511635	NDC1;NUP214;RANBP2;POM121;SEC13;SEH1L;NUP155;NUP153;AAAS;NUP160;NUP93;CCNB1;NUP85;CDK1;NUP35;NUP43;NUP88;NUP54;NUP98;NUP37
Regulation Of TP53 Degradation R-HSA-6804757	20/36	6.08517410900423e-06	2.64664505914291e-05	0	0	4.69591374791518	56.3963050511635	DAXX;USP7;PHF20;PDPK1;MAPKAP1;PPP2R5C;PPP2CA;CCNA2;PPP2CB;PPP2R1A;CHEK2;UBC;CDK1;MDM2;RICTOR;ATM;MDM4;RFFL;RPS27A;SGK1
SMAD2/SMAD3:SMAD4 Heterotrimer Regulates Transcription R-HSA-2173796	20/36	6.08517410900423e-06	2.64664505914291e-05	0	0	4.69591374791518	56.3963050511635	SMAD2;TGIF1;CCNK;CDKN2B;CCNT2;RNASEH2A;CCNT1;CCNC;CDK9;CDK8;RBL1;TFDP2;MYC;UBC;EP300;MAPK1;E2F4;E2F5;RPS27A;RNF111
RHO GTPase Cycle R-HSA-9012999	132/441	6.24105830875454e-06	2.7072250270156e-05	0	0	1.61817684875997	19.3928151762727	CYFIP1;ANKLE2;TRIO;ARHGAP39;MSI2;ACTG1;DOCK11;GJA1;BASP1;ARHGDIA;TMPO;FNBP1;RALGAPA1;SWAP70;TMOD3;FRS2;VRK2;FAM91A1;SRRM1;DHDDS;DDX39B;HGS;KCTD13;PHIP;STAM2;EPHA2;VCP;SHMT2;TWF1;ARHGAP17;RASAL2;SLC1A5;AAAS;ARHGAP12;STIP1;ARHGAP21;SCFD1;RACGAP1;STK38;ABL2;SRGAP2;ECT2;HMOX2;ANKRD26;CPSF7;CAV1;STAM;ARHGAP24;COPS4;CCT6A;NSFL1C;ANLN;CCDC88A;DIAPH2;FAM135A;DIAPH3;COPS2;GRB2;HNRNPC;FERMT2;CDC42SE2;PICAL…
TRAF6 Mediated Induction Of NFkB And MAP Kinases Upon TLR7/8 Or 9 Activation R-HSA-975138	41/101	6.60497922048249e-06	2.85748570520078e-05	0	0	2.57280890804598	30.6876587640069	USP14;CUL1;LY96;HMGB1;ECSIT;TANK;USP18;RELA;PPP2CA;MAPK9;PPP2CB;CASP8;PPP2R1A;NKIRAS1;NKIRAS2;UBC;MAPK1;BTRC;RPS27A;N4BP1;MAP2K3;MEF2A;IKBIP;MAP2K4;MAP2K1;JUN;CHUK;FBXW11;PPP2R5D;FOS;MAPK14;NFKB1;DUSP6;NFKBIA;CREB1;TRAF6;MAPKAPK2;UBE2N;PELI1;TAB2;NFKBIB
AURKA Activation By TPX2 R-HSA-8854518	32/72	7.17211587005072e-06	3.0864699166366e-05	0	0	3.00941457586619	35.6474481075905	CEP57;YWHAE;DYNC1I2;SSNA1;DCTN3;HMMR;AURKA;ACTR1A;PPP2R1A;HAUS7;CEP192;CLASP1;PLK4;NDE1;HAUS4;HAUS3;CSNK1D;PRKCA;CSNK1E;DYNLL1;TUBG1;TUBB4B;CKAP5;HAUS2;TUBA4A;HAUS1;NEDD1;TPX2;AKAP9;CDK1;PAFAH1B1;SDCCAG8
Signaling By FGFR2 R-HSA-5654738	32/72	7.17211587005072e-06	3.0864699166366e-05	0	0	3.00941457586619	35.6474481075905	TIAL1;PPP2CA;PTBP1;PPP2CB;FGF7;NRAS;POLR2A;PPP2R1A;POLR2B;POLR2C;POLR2D;UBC;POLR2E;MAPK1;POLR2F;POLR2G;POLR2H;RPS27A;HRAS;POLR2J;POLR2K;TIA1;RBFOX2;NCBP1;FRS2;BRAF;GTF2F1;GTF2F2;HNRNPH1;HNRNPF;GRB2;FGFR2
tRNA Modification In Nucleus And Cytosol R-HSA-6782315	22/42	7.62203571271428e-06	3.27145795985184e-05	0	0	4.13332538736591	48.7090369171965	TRMT10A;TYW5;METTL1;URM1;NSUN2;PUS1;WDR4;ADAT1;CDKAL1;THADA;PUS7;LAGE3;OSGEP;TRIT1;ADAT2;QTRT1;TRMT112;CTU2;TRMT6;TYW1;TRMT11;TRMT61A
Cilium Assembly R-HSA-5617833	65/186	8.21810145747827e-06	3.51803765804385e-05	0	0	2.0263658656985	23.7270651226721	CEP57;YWHAE;ARF4;PKD1;IFT52;ACTR1A;PPP2R1A;NUDT19;KIFAP3;TNPO1;BBS5;RAB8A;DYNC2H1;CCT3;IQCB1;CCT2;HAUS4;HAUS3;CSNK1D;PRKCA;CSNK1E;DYNLL1;TUBG1;CKAP5;TUBA4A;HAUS2;HAUS1;IFT43;TMEM216;AKAP9;EXOC4;EXOC3;EXOC2;EXOC1;PAFAH1B1;SDCCAG8;UNC119B;DYNC1I2;ARL6;ARL3;SSNA1;DCTN3;ASAP1;ARL13B;HAUS7;TTC21B;PDE6D;CEP192;CCT8;CCT5;CLASP1;CCT4;PLK4;PTGES2;NDE1;SCLT1;BBIP1;TUBB4B;RAB11A;IFT20;AHI1;NEDD1;IFT22;CDK1;…
TP53 Regulates Transcription Of Additional Cell Cycle Genes With Uncertain Roles In P53 Pathway R-HSA-6804115	14/21	8.54826192413388e-06	3.64979455451894e-05	0	0	7.50701879609803	87.60527716999	BTG2;CNOT6L;PLK2;CNOT10;CDC25C;CNOT4;CNOT6;CNOT7;CNOT1;CNOT11;CNOT2;CNOT3;CNOT8;CNOT9
Regulation Of TP53 Expression And Degradation R-HSA-6806003	20/37	1.06210317129509e-05	4.52295110282582e-05	0	0	4.41940321518171	50.6139860602956	DAXX;USP7;PHF20;PDPK1;MAPKAP1;PPP2R5C;PPP2CA;CCNA2;PPP2CB;PPP2R1A;CHEK2;UBC;CDK1;MDM2;RICTOR;ATM;MDM4;RFFL;RPS27A;SGK1
Translesion Synthesis By POLH R-HSA-110320	13/19	1.18712196320217e-05	5.04217688016339e-05	0	0	8.13118458610847	92.2189648700615	RFC5;RFC3;VCP;PCNA;RFC4;RFC2;RCHY1;NPLOC4;RPA3;UBC;UFD1;RPS27A;SLC19A1
Selective Autophagy R-HSA-9663891	28/61	1.25392897697599e-05	5.2983372058234e-05	0	0	3.1901733978602	36.0063503601841	DYNC1I2;VCP;TOMM40;PRKAG1;TOMM20;TOMM22;MAP1LC3A;ARL13B;HSF1;UBC;MFN1;RPS27A;ATG5;MTERF3;CSNK2A2;DYNLL1;PRKAB1;ATG12;DYNC1LI1;CSNK2B;PEX5;NBR1;UBE2N;PLIN3;PGAM5;VDAC1;ATM;SQSTM1
Signaling By FGFR In Disease R-HSA-1226099	28/61	1.25392897697599e-05	5.2983372058234e-05	0	0	3.1901733978602	36.0063503601841	FGF7;BAG4;NRAS;ZMYM2;CUX1;POLR2A;POLR2B;POLR2C;FGFR1OP2;POLR2D;TRIM24;POLR2E;POLR2F;POLR2G;LRRFIP1;POLR2H;HRAS;POLR2J;POLR2K;STAT5B;CPSF6;NCBP1;STAT3;FRS2;GTF2F1;GTF2F2;GRB2;FGFR2
Impaired BRCA2 Binding To PALB2 R-HSA-9709603	15/24	1.29744658467206e-05	5.46805007648614e-05	0	0	6.2565445026178	70.4019378046222	BLM;RMI2;BRCA1;BRCA2;RAD51AP1;RAD51B;BRIP1;RAD50;RAD51D;WRN;RAD51;KAT5;EXO1;RBBP8;ATM
Defective TPR May Confer Susceptibility Towards Thyroid Papillary Carcinoma (TPC) R-HSA-5619107	18/32	1.41153177085925e-05	5.93352659348309e-05	0	0	4.82839451570102	53.9247169917143	NDC1;NUP214;RANBP2;POM121;SEC13;SEH1L;NUP155;NUP153;AAAS;NUP160;NUP93;NUP85;NUP35;NUP43;NUP88;NUP54;NUP98;NUP37
KSRP (KHSRP) Binds And Destabilizes mRNA R-HSA-450604	12/17	1.60874799798633e-05	6.72786662747617e-05	0	0	9.00527942925089	99.3954946033677	EXOSC7;EXOSC5;EXOSC4;EXOSC9;EXOSC8;PARN;MAPK14;EXOSC3;YWHAZ;EXOSC2;DCP2;EXOSC1
Translesion Synthesis By POLI R-HSA-5656121	12/17	1.60874799798633e-05	6.72786662747617e-05	0	0	9.00527942925089	99.3954946033677	RFC5;MAD2L2;RFC3;PCNA;RFC4;RFC2;RPA3;UBC;REV1;REV3L;RPS27A;SLC19A1
Innate Immune System R-HSA-168249	273/1035	1.70372537601923e-05	7.1068442155687e-05	0	0	1.36448766989826	14.9822222719598	CYFIP1;AHCYL1;PSMD8;PSMD9;PSMD6;PSMD7;TBK1;PSMD5;PPP2R1A;PSMD3;TRIM25;CPNE3;ATP6V1E1;BTRC;PRKACB;GOLGA7;MEF2A;ATP6V1G1;PRKCE;PRKCA;ARMC8;ATG12;DYNC1LI1;PLPP5;CDC34;PSME4;CSNK2B;PSME2;TXNIP;ATP6V0D1;BCL10;DSN1;PPP3R1;COMMD9;RNF216;DHX36;PCBP2;HMOX1;PSMF1;ATP6V1C1;N4BP1;HMOX2;ATG5;VAT1;CREBBP;JUN;XRCC6;YES1;SURF4;NFATC3;PA2G4;PTK2;CYSTM1;GRB2;HNRNPC;CALM1;CDK13;FAF2;GDI2;WASL;ECSIT;EEA1;PPP3CA;NKIR…
G0 And Early G1 R-HSA-1538133	16/27	1.74158923749047e-05	7.22781691182432e-05	0	0	5.46086429637965	59.840846748757	TOP2A;LIN54;PCNA;LIN37;DYRK1A;CDC25A;CCNA2;RBL1;RBBP4;CCNE2;TFDP2;MYC;E2F1;CDK1;E2F4;E2F5
Resolution Of D-loop Structures Thru Synthesis-Dependent Strand Annealing (SDSA) R-HSA-5693554	16/27	1.74158923749047e-05	7.22781691182432e-05	0	0	5.46086429637965	59.840846748757	BLM;RMI2;BRCA1;BRCA2;RAD51AP1;RAD51B;SEM1;BRIP1;WRN;RAD50;RAD51D;RAD51;KAT5;EXO1;RBBP8;ATM
Formation Of Ternary Complex, And Subsequently, 43S Complex R-HSA-72695	24/50	2.05009591572686e-05	8.48656456484901e-05	0	0	3.46885835366637	37.4464608135356	RPS7;EIF1AX;RPS8;RPS5;RPS6;RPSA;EIF2S1;RPS15;RPS14;RPS16;EIF3L;EIF3I;RPS3;EIF3G;RPS20;RPS2;EIF3F;RPS11;RPS27A;EIF3C;EIF3D;RPS13;EIF3B;RPS23
Cooperation Of Prefoldin And TriC/CCT In Actin And Tubulin Folding R-HSA-389958	18/33	2.49371723064999e-05	0.000102968425397219	0	0	4.50621576565849	47.7620613567838	CCT3;CCT2;VBP1;TUBB4B;TUBA4A;CCT6A;TUBA1C;TUBA1B;TUBB6;PFDN1;PFDN2;CCT8;CCT7;PFDN4;PFDN5;CCT5;PFDN6;CCT4
Cyclin A/B1/B2 Associated Events During G2/M Transition R-HSA-69273	15/25	2.61014238578748e-05	0.000107503591697459	0	0	5.63053307948596	59.4219473567402	CCNH;PPP2R2A;PKMYT1;CDC25C;CDC25A;PPP2CA;CCNA2;PPP2CB;CCNB1;CDK7;WEE1;XPO1;PPP2R1A;CDK1;MNAT1
Conversion From APC/C:Cdc20 To APC/C:Cdh1 In Late Anaphase R-HSA-176407	13/20	2.73446686921306e-05	0.00011205817747956	0	0	6.96914503194237	73.2247300303401	ANAPC16;ANAPC7;UBE2C;UBE2E1;UBE2D1;ANAPC10;CDC20;UBE2S;CDC26;CDC16;CDC27;ANAPC4;ANAPC1
Processing Of Intronless Pre-mRNAs R-HSA-77595	13/20	2.73446686921306e-05	0.00011205817747956	0	0	6.96914503194237	73.2247300303401	CPSF7;CPSF6;NCBP1;CPSF3;CSTF3;CPSF2;WDR33;NUDT21;FIP1L1;PCF11;CSTF1;PAPOLA;SYMPK
HCMV Early Events R-HSA-9609690	38/96	2.78831096867473e-05	0.000113978325561616	0	0	2.4653233325907	25.855052416804	DYNC1I2;POM121;HDAC3;SEH1L;AAAS;NUP160;TXN2;TRIM28;RBBP4;NUP85;NUP43;NUP88;RBBP7;TBL1X;NDC1;NUP214;RANBP2;SUZ12;DAXX;SEC13;DUT;RRM1;NUP155;EED;CBX1;NUP153;DYNLL1;NFKB1;PML;NUP93;DYNC1LI1;CREB1;NCOR1;NUP35;NUP54;NUP98;EZH2;NUP37
Signaling By FGFR R-HSA-190236	35/86	2.85207259138785e-05	0.00011629325991384	0	0	2.58165246012322	27.016681931733	FGFRL1;TIAL1;PPP2CA;PTBP1;SPRED2;PPP2CB;FGF7;SPRED1;NRAS;POLR2A;PPP2R1A;POLR2B;POLR2C;POLR2D;UBC;POLR2E;MAPK1;POLR2F;POLR2G;POLR2H;RPS27A;HRAS;POLR2J;POLR2K;TIA1;RBFOX2;NCBP1;FRS2;BRAF;GTF2F1;GTF2F2;HNRNPH1;HNRNPF;GRB2;FGFR2
Unwinding Of DNA R-HSA-176974	9/11	2.95783008327119e-05	0.000120155805715923	0	0	16.876069391635	175.991575697477	GINS1;GINS2;CDC45;MCM8;GINS4;MCM3;MCM4;MCM5;MCM6
Transcriptional Regulation By VENTX R-HSA-8853884	20/39	2.96153488030663e-05	0.000120155805715923	0	0	3.95370126531482	41.2261041715619	TCF7L2;CEBPB;ANAPC16;ANAPC7;UBE2C;UBE2E1;EHMT1;UBE2D1;ANAPC10;RELA;NFKB1;TNRC6C;AGO3;UBE2S;CDC26;CDC27;CDC16;ANAPC4;ANAPC1;TNRC6B
Translocation Of SLC2A4 (GLUT4) To Plasma Membrane R-HSA-1445148	24/51	3.10161813195659e-05	0.000125527026630799	0	0	3.34017012481119	34.6743111147055	YWHAE;RALA;YWHAB;RALGAPA2;SNAP23;PRKAG1;ASPSCR1;PRKAB1;YWHAZ;RAB11A;RAB10;TBC1D1;RALGAPB;YWHAQ;RAB14;EXOC4;EXOC3;KIFAP3;CALM1;RAB8A;EXOC2;RHOQ;YWHAH;EXOC1
Recruitment Of NuMA To Mitotic Centrosomes R-HSA-380320	33/80	3.45035816972799e-05	0.000139295400366989	0	0	2.64069810015866	27.1317137874637	CEP57;YWHAE;DYNC1I2;NUMA1;SSNA1;DCTN3;ACTR1A;PPP2R1A;HAUS7;CEP192;CLASP1;PLK4;NDE1;HAUS4;HAUS3;CSNK1D;PRKCA;CSNK1E;DYNLL1;TUBG1;TUBB4B;CKAP5;HAUS2;TUBA4A;MZT1;HAUS1;NEDD1;AKAP9;CDK1;TUBGCP3;TUBGCP4;PAFAH1B1;SDCCAG8
Signaling By NTRKs R-HSA-166520	48/132	3.7757223251355e-05	0.000152054397834469	0	0	2.15180070589042	21.9146565655426	RALA;RNASEH2A;YWHAB;CLTC;CRKL;PPP2CA;PPP2CB;NRAS;RAP1A;PPP2R1A;AP2S1;EP300;MAPK1;NELFB;FYN;HRAS;MEF2D;AP2M1;MAP2K5;MEF2A;EGR1;MAP2K1;MAP2K2;JUND;KIDINS220;TCF12;STAT3;FRS2;BRAF;PPP2R5D;FOS;MAPK14;F3;DUSP6;RHOA;DNM2;MAPK13;FOSL1;REST;CREB1;MAPKAPK2;ID1;ID3;BAX;GRB2;SGK1;DNAL4;CRK
RHOBTB2 GTPase Cycle R-HSA-9013418	14/23	3.89702723738008e-05	0.000156552990743027	0	0	5.83805218494726	59.2720592598304	CCT2;TMOD3;TXNL1;TWF1;MSI2;ACTG1;SRRM1;CCT6A;DDX39B;TRA2B;STK38;PHIP;HNRNPC;CCT7
Transcriptional Activation Of Mitochondrial Biogenesis R-HSA-2151201	24/52	4.61433288867947e-05	0.000184913438364526	0	0	3.22067391230282	32.1544294536069	NCOA1;ESRRA;NCOA2;CREBBP;ALAS1;CRTC3;HDAC3;IDH2;TFB2M;NRF1;PPRC1;SIRT3;GLUD1;CREB1;NCOR1;POLG2;CARM1;TFAM;CYCS;TBL1X;SSBP1;CALM1;MEF2D;GABPA
Budding And Maturation Of HIV Virion R-HSA-162588	16/29	5.86381877159894e-05	0.000234409029815634	0	0	4.62014538662956	45.0192714216614	TSG101;PDCD6IP;VPS4B;VTA1;NEDD4L;VPS37D;VPS37A;VPS37B;MVB12B;UBC;CHMP2B;MVB12A;CHMP2A;CHMP4B;RPS27A;VPS28
Loss Of Nlp From Mitotic Centrosomes R-HSA-380259	29/69	6.72885474256447e-05	0.000268331591323292	0	0	2.72532831900669	26.1809223869604	CEP57;YWHAE;DYNC1I2;SSNA1;DCTN3;ACTR1A;PPP2R1A;HAUS7;CEP192;CLASP1;PLK4;NDE1;HAUS4;HAUS3;CSNK1D;PRKCA;CSNK1E;DYNLL1;TUBG1;TUBB4B;CKAP5;HAUS2;TUBA4A;HAUS1;NEDD1;AKAP9;CDK1;PAFAH1B1;SDCCAG8
Cargo Trafficking To Periciliary Membrane R-HSA-5620920	23/50	7.05199712331601e-05	0.000280531885564107	0	0	3.20023313728607	30.5929954493553	CCT3;ARF4;CCT2;UNC119B;ARL6;PTGES2;ARL3;ASAP1;BBIP1;PKD1;RAB11A;ARL13B;NUDT19;EXOC4;PDE6D;EXOC3;CCT8;BBS5;RAB8A;EXOC2;CCT5;EXOC1;CCT4
HSP90 Chaperone Cycle For Steroid Hormone Receptors (SHR) In Presence Of Ligand R-HSA-3371497	19/38	7.32906413054191e-05	0.000290542164447758	0	0	3.75512148642211	35.7528031966516	DCTN6;DYNC1I2;DCTN4;PTGES3;DCTN3;NR3C1;DYNLL1;AREG;DNAJA1;DNAJB1;STIP1;DYNC1LI1;ACTR1A;CAPZB;CAPZA2;DNAJA2;FKBP4;ACTR10;FKBP5
APC Truncation Mutants Have Impaired AXIN Binding R-HSA-5467337	10/14	7.39270375510849e-05	0.000290542164447758	0	0	9.37663418112669	89.1945943823222	PPP2CA;GSK3B;PPP2CB;CSNK1A1;PPP2R1A;PPP2R5E;AXIN1;PPP2R5A;PPP2R5D;PPP2R5C
Mismatch Repair (MMR) Directed By MSH2:MSH6 (MutSalpha) R-HSA-5358565	10/14	7.39270375510849e-05	0.000290542164447758	0	0	9.37663418112669	89.1945943823222	MSH6;POLD3;POLD4;PCNA;MSH2;EXO1;POLD1;RPA3;POLD2;PMS2
Prolonged ERK Activation Events R-HSA-169893	10/14	7.39270375510849e-05	0.000290542164447758	0	0	9.37663418112669	89.1945943823222	MAP2K1;MAP2K2;RAP1A;KIDINS220;YWHAB;MAPK1;BRAF;FRS2;CRK;CRKL
Removal Of Flap Intermediate R-HSA-69166	10/14	7.39270375510849e-05	0.000290542164447758	0	0	9.37663418112669	89.1945943823222	POLD3;PRIM2;POLD4;FEN1;POLA2;PCNA;PRIM1;POLD1;RPA3;POLD2
Oxidative Stress Induced Senescence R-HSA-2559580	36/93	7.77792494346208e-05	0.000304947009201602	0	0	2.37555860471557	22.4766705273619	RNF2;TXN2;MAPK9;RBBP4;SCMH1;UBC;E2F1;MAPK1;E2F3;RBBP7;RPS27A;KDM6B;MAP2K3;CDKN2D;SUZ12;MAP2K4;CBX6;CDKN2B;JUN;PHC2;CDKN2C;RING1;CBX4;EED;FOS;MAPK14;PHC3;TNRC6C;TFDP2;AGO3;CDK4;MAPKAPK2;MDM2;MDM4;EZH2;TNRC6B
Cytosolic Sensors Of Pathogen-Associated DNA R-HSA-1834949	27/63	7.92536975672225e-05	0.00030998268760705	0	0	2.8186754176611	26.6163474588792	CRCP;RELA;TBK1;NKIRAS1;NKIRAS2;DHX36;UBC;POLR2E;EP300;POLR2F;LRRFIP1;POLR2H;RPS27A;POLR2K;CREBBP;XRCC6;CHUK;NFKB1;NFKBIA;IRF3;POLR3C;POLR3D;IRF7;POLR1D;POLR3H;POLR3K;NFKBIB
Processive Synthesis On C-strand Of Telomere R-HSA-174414	12/19	8.53973455462528e-05	0.000332417829560712	0	0	6.43152709359606	60.2518034352198	POLD3;POLD4;ACD;BLM;FEN1;WRN;PCNA;POLD1;RPA3;POLD2;TERF2IP;TERF1
Transcription Of E2F Targets Under Negative Control By DREAM Complex R-HSA-1362277	12/19	8.53973455462528e-05	0.000332417829560712	0	0	6.43152709359606	60.2518034352198	TOP2A;LIN54;PCNA;RBL1;LIN37;RBBP4;TFDP2;MYC;E2F1;E2F4;E2F5;CDC25A
Potential Therapeutics For SARS R-HSA-9679191	37/97	8.96329077417411e-05	0.000348074458397095	0	0	2.31958133971292	21.6180064079671	KDM1A;ROCK1;ROCK2;ARID4A;ARID4B;COMT;NR3C1;PHF21A;TBK1;FNTA;RBBP4;SAP30L;AP2S1;HMG20B;SAP18;RBBP7;JAK2;MTA2;AP2M1;NCK1;BRD4;CRBN;IFNGR1;PTGES3;SIGMAR1;ATP1B3;GATAD2B;RBX1;SAP30;VEGFA;FKBP1A;REST;IMPDH2;GRB2;FKBP4;RCOR1;NFE2L2
Cargo Recognition For Clathrin-Mediated Endocytosis R-HSA-8856825	39/104	9.05062268765799e-05	0.000350631011961287	0	0	2.25725227381522	21.0152261205437	SCARB2;GPS1;CLTC;CLTB;COPS7A;NEDD8;AREG;UBC;FCHO2;DVL2;AP2S1;UBQLN1;RPS27A;AP2M1;AGFG1;SH3GL1;REPS1;UBQLN2;TOR1A;STAM;TOR1B;EREG;EPN2;COPS4;VAMP8;COPS3;COPS6;NECAP2;COPS5;NECAP1;HGS;COPS2;GRB2;COPS8;VAMP4;STAM2;PICALM;HBEGF;VAMP3
HDR Thru MMEJ (alt-NHEJ) R-HSA-5685939	9/12	9.60059738079107e-05	0.000371056263698347	0	0	11.25	104.074876589251	FEN1;RAD50;PARP1;PARP2;RBBP8;XRCC1;LRIG3;POLK;BRCA2
Toll Like Receptor 4 (TLR4) Cascade R-HSA-166016	49/140	9.64208148518495e-05	0.000371778602892119	0	0	2.02724051380481	18.7454641845508	UBE2D3;UBE2D1;HMGB1;ECSIT;TBK1;CASP8;PPP2R1A;NKIRAS1;NKIRAS2;BTRC;MAP2K3;MEF2A;IKBIP;MAP2K4;MAP2K1;CHUK;FBXW11;PPP2R5D;FOS;DUSP6;DNM2;CREB1;IRF3;TRAF6;MAPKAPK2;IRF7;PELI1;BIRC2;USP14;CUL1;LY96;TANK;USP18;RELA;PPP2CA;MAPK9;PPP2CB;UBC;MAPK1;RPS27A;N4BP1;JUN;MAPK14;NFKB1;NFKBIA;UBE2N;TAB2;PTPN4;NFKBIB
NOTCH1 Intracellular Domain Regulates Transcription R-HSA-2122947	22/48	0.000107808148380043	0.000413729623547882	0	0	3.17827083524342	29.0340040677339	HDAC4;TLE4;CREBBP;HDAC3;TLE1;MAML1;FBXW7;CUL1;CCNC;HDAC8;RBPJ;HIF1A;RBX1;CDK8;NCOR1;SNW1;NBEA;MYC;UBC;EP300;TBL1X;RPS27A
Retrograde Transport At Trans-Golgi-Network R-HSA-6811440	22/48	0.000107808148380043	0.000413729623547882	0	0	3.17827083524342	29.0340040677339	NSF;SCOC;COG8;NAA30;SYS1;RIC1;COG6;STX16;COG5;COG4;RHOBTB3;NAPG;ARFRP1;VPS53;STX6;VTI1A;ARFIP2;NAA35;PLIN3;RAB6A;VAMP4;VAMP3
Oncogene Induced Senescence R-HSA-2559585	17/33	0.000108734010164156	0.000414357875181632	0	0	3.9886755952381	36.4030703474428	RB1;CDKN2D;CDKN2B;CDKN2C;TNRC6C;AGO3;TFDP2;CDK4;UBC;ID1;E2F1;MDM2;MAPK1;E2F3;MDM4;RPS27A;TNRC6B
Resolution Of D-loop Structures Thru Holliday Junction Intermediates R-HSA-5693568	17/33	0.000108734010164156	0.000414357875181632	0	0	3.9886755952381	36.4030703474428	BLM;RMI2;BRCA1;BRCA2;SPIDR;RAD51AP1;RAD51B;SEM1;BRIP1;WRN;RAD50;RAD51D;RAD51;KAT5;EXO1;RBBP8;ATM
Signaling To ERKs R-HSA-187687	17/33	0.000108734010164156	0.000414357875181632	0	0	3.9886755952381	36.4030703474428	RALA;MAP2K1;MAP2K2;YWHAB;KIDINS220;BRAF;FRS2;MAPK14;CRKL;MAPK13;NRAS;RAP1A;MAPKAPK2;MAPK1;GRB2;HRAS;CRK
MyD88:MAL(TIRAP) Cascade Initiated On Plasma Membrane R-HSA-166058	41/112	0.00011330632769215	0.000430775339081342	0	0	2.17268361124602	19.7397334505189	USP14;CUL1;LY96;HMGB1;ECSIT;TANK;USP18;RELA;PPP2CA;MAPK9;PPP2CB;CASP8;PPP2R1A;NKIRAS1;NKIRAS2;UBC;MAPK1;BTRC;RPS27A;N4BP1;MAP2K3;MEF2A;IKBIP;MAP2K4;MAP2K1;JUN;CHUK;FBXW11;PPP2R5D;FOS;MAPK14;NFKB1;DUSP6;NFKBIA;CREB1;TRAF6;MAPKAPK2;UBE2N;PELI1;TAB2;NFKBIB
RHOF GTPase Cycle R-HSA-9035034	20/42	0.000114123853880847	0.000432874431813166	0	0	3.4139103688782	30.9922507660608	SOWAHC;CAV1;SNAP23;ARHGAP1;ARHGAP39;MYO9B;ADD3;ARHGAP5;ARHGAP12;LMNB1;SENP1;SLC4A7;ARHGAP21;DIAPH2;DIAPH3;CAPZB;BASP1;SRGAP2;TMPO;VAMP3
MASTL Facilitates Mitotic Progression R-HSA-2465910	8/10	0.000115616358686716	0.000436505280134336	0	0	14.9973865526253	135.954804999457	PPP2CA;PPP2CB;CCNB1;PPP2R1A;PPP2R2D;CDK1;MASTL;ARPP19
Purine Ribonucleoside Monophosphate Biosynthesis R-HSA-73817	8/10	0.000115616358686716	0.000436505280134336	0	0	14.9973865526253	135.954804999457	ADSL;ATIC;IMPDH2;GMPS;GART;PAICS;PFAS;COASY
Centrosome Maturation R-HSA-380287	32/81	0.000121306037944319	0.000456928748007354	0	0	2.45526052714993	22.1395604111128	CEP57;YWHAE;DYNC1I2;SSNA1;DCTN3;ACTR1A;PPP2R1A;HAUS7;CEP192;CLASP1;PLK4;NDE1;HAUS4;HAUS3;CSNK1D;PRKCA;CSNK1E;DYNLL1;TUBG1;TUBB4B;CKAP5;HAUS2;TUBA4A;MZT1;HAUS1;NEDD1;AKAP9;CDK1;TUBGCP3;TUBGCP4;PAFAH1B1;SDCCAG8
Removal Of Flap Intermediate From C-strand R-HSA-174437	11/17	0.000124755641887859	0.000468839750965664	0	0	6.87696148359486	61.8180630690748	POLD3;POLD4;ACD;FEN1;WRN;PCNA;POLD1;RPA3;POLD2;TERF2IP;TERF1
Epigenetic Regulation Of Gene Expression R-HSA-212165	42/116	0.000125165426448206	0.000469298415027641	0	0	2.13554944165723	19.1897788100272	GSK3B;DNMT1;CCNH;UHRF1;SUV39H1;ARID4B;BAZ2A;RRP8;TAF1D;SIN3B;RBBP4;SAP30L;TDG;POLR2E;EP300;POLR2F;SAP18;POLR2H;RBBP7;MTA2;SF3B1;POLR2K;SUZ12;SAP30BP;TBP;EED;DDX56;SMARCA5;TET2;GTF2H1;GTF2H2;GTF2H3;GTF2H4;GATAD2B;GTF2H5;SAP30;CDK7;MYBBP1A;MTF2;POLR1D;MNAT1;EZH2
Oncogenic MAPK Signaling R-HSA-6802957	31/78	0.000135092060519667	0.000505355850246735	0	0	2.47947057567779	22.0909771891232	CAMK2D;YWHAB;FAM114A2;PEBP1;DUSP16;PAPSS1;RAP1B;PPP1CC;SPRED2;SPRED1;NRAS;RAP1A;TRIM24;MAPK1;SHOC2;JAK2;HRAS;MARK3;MAP2K1;MAP2K2;AGK;BRAF;DUSP6;SND1;APBB1IP;MRAS;AKAP9;NF1;TLN1;CALM1;VCL
Regulation Of Cholesterol Biosynthesis By SREBP (SREBF) R-HSA-1655829	24/55	0.000138582035778536	0.000516044064736968	0	0	2.90844187316803	25.8387374728372	NCOA1;NCOA2;IDI1;FDPS;CREBBP;SEC24B;SEC24A;GGPS1;HMGCS1;NFYA;INSIG2;SAR1B;NFYB;INSIG1;HMGCR;PKMYT1;SQLE;CARM1;PMVK;MVD;TBL1X;MBTPS2;RAN;FDFT1
Signaling By ALK Fusions And Activated Point Mutants R-HSA-9725370	24/55	0.000138582035778536	0.000516044064736968	0	0	2.90844187316803	25.8387374728372	RANBP2;CEBPB;RNASEH2A;CLTC;RPS6;STAT3;CUL1;FRS2;RBX1;MECP2;EML4;ZC3HC1;WDCP;ATIC;RNF213;TFG;PRKAR1A;MAPK1;BIRC6;GRB2;STRN;SQSTM1;VCL;SEC31A
RHOD GTPase Cycle R-HSA-9013405	23/52	0.000148039006827055	0.000550003690512362	0	0	2.97914919507342	26.2702411552493	CAV1;ARHGAP1;MOSPD2;ARHGAP39;ARHGAP17;VRK2;ARHGAP5;ADD3;RHOD;LMNB1;ARHGAP12;SLC4A7;ARHGAP21;LMAN1;DIAPH2;PGRMC2;DIAPH3;CAPZB;RACGAP1;EMD;LBR;TMPO;VAMP3
Mitophagy R-HSA-5205647	15/28	0.000156063624271243	0.000578499479969084	0	0	4.33035550836598	37.9566347018102	TOMM40;MTERF3;CSNK2A2;TOMM20;ATG12;TOMM22;MAP1LC3A;UBC;CSNK2B;MFN1;PGAM5;VDAC1;RPS27A;SQSTM1;ATG5
RAB GEFs Exchange GTP For GDP On RABs R-HSA-8876198	34/89	0.00016409768402763	0.000606897958854298	0	0	2.32435181361789	20.2568391891927	YWHAE;DENND1B;RAB1A;RAB5B;RAB3A;RAB5C;GDI1;DENND1A;GDI2;RAB21;RABGEF1;TRAPPC13;RAB6A;SBF2;RAB8A;TRAPPC3;RIC1;TRAPPC1;DENND4A;TRAPPC4;TRAPPC5;RAB39B;TRAPPC8;GAPVD1;RAB10;TRAPPC6A;RAB31;RAB14;TRAPPC6B;RAB12;RAB35;RAB18;RAB5A;RAB3GAP1
MAP Kinase Activation R-HSA-450294	26/62	0.000164468974747762	0.000606897958854298	0	0	2.71363238686073	23.6433053489925	CUL1;PPP2CA;MAPK9;PPP2CB;PPP2R1A;UBC;MAPK1;BTRC;RPS27A;MAP2K3;MEF2A;MAP2K4;MAP2K1;JUN;CHUK;FBXW11;PPP2R5D;FOS;MAPK14;DUSP6;NFKB1;CREB1;TRAF6;MAPKAPK2;UBE2N;TAB2
Base Excision Repair R-HSA-73884	29/72	0.000166639114554161	0.000613517823561706	0	0	2.53470602607672	22.0511315099037	FEN1;PCNA;PNKP;UNG;POLD3;POLD4;NTHL1;POLD1;TDG;POLD2;LRIG3;POLE;SLC19A1;RFC5;RFC3;ACD;RFC4;PARP1;PARP2;RFC2;XRCC1;TERF1;POLE4;NEIL3;POLG2;APEX1;POLE2;RPA3;TERF2IP
COPI-independent Golgi-to-ER Retrograde Traffic R-HSA-6811436	17/34	0.000174904856187379	0.000641055776273294	0	0	3.75380952380952	32.4752137535573	DCTN6;DYNC1I2;DCTN4;DCTN3;PLA2G4A;DYNLL1;AGPAT3;DYNC1LI1;ACTR1A;CAPZB;CAPZA2;RAB18;RAB6A;ACTR10;PAFAH1B2;RAB3GAP1;PAFAH1B1
Resolution Of D-Loop Structures R-HSA-5693537	17/34	0.000174904856187379	0.000641055776273294	0	0	3.75380952380952	32.4752137535573	BLM;RMI2;BRCA1;BRCA2;SPIDR;RAD51AP1;RAD51B;SEM1;BRIP1;WRN;RAD50;RAD51D;RAD51;KAT5;EXO1;RBBP8;ATM
CTNNB1 S33 Mutants Not Phosphorylated R-HSA-5358747	10/15	0.000179694166554465	0.000651291523667407	0	0	7.50083194675541	64.6890816215916	PPP2CA;GSK3B;PPP2CB;CSNK1A1;PPP2R1A;PPP2R5E;AXIN1;PPP2R5A;PPP2R5D;PPP2R5C
Depolymerisation Of Nuclear Lamina R-HSA-4419969	10/15	0.000179694166554465	0.000651291523667407	0	0	7.50083194675541	64.6890816215916	CTDNEP1;CCNB1;CNEP1R1;CDK1;PRKCA;LEMD2;EMD;LPIN2;LMNB1;TMPO
Membrane Binding And Targetting Of GAG Proteins R-HSA-174490	10/15	0.000179694166554465	0.000651291523667407	0	0	7.50083194675541	64.6890816215916	TSG101;MVB12B;UBC;MVB12A;VPS37D;NMT2;VPS37A;VPS37B;RPS27A;VPS28
Mismatch Repair R-HSA-5358508	10/15	0.000179694166554465	0.000651291523667407	0	0	7.50083194675541	64.6890816215916	MSH6;POLD3;POLD4;PCNA;MSH2;EXO1;POLD1;RPA3;POLD2;PMS2
Processive Synthesis On Lagging Strand R-HSA-69183	10/15	0.000179694166554465	0.000651291523667407	0	0	7.50083194675541	64.6890816215916	POLD3;PRIM2;POLD4;FEN1;POLA2;PCNA;PRIM1;POLD1;RPA3;POLD2
Glycolysis R-HSA-70171	28/69	0.000184488506615211	0.00066718570795878	0	0	2.56639631089555	22.0656788725192	POM121;SEH1L;AAAS;NUP160;PPP2CA;PPP2CB;PPP2R1A;NUP85;NUP43;NUP88;PRKACB;NDC1;NUP214;RANBP2;SEC13;NUP155;PPP2R5D;PRKCA;NUP153;BPGM;HOOK3;NUP93;GNPDA1;PGP;NUP35;NUP54;NUP98;NUP37
Transcriptional Regulation By Small RNAs R-HSA-5578749	30/76	0.000198556427773149	0.000716472419685855	0	0	2.45122065191431	20.8952765775953	POM121;SEH1L;AAAS;NUP160;POLR2A;NUP85;POLR2B;POLR2C;POLR2D;POLR2E;POLR2F;NUP43;NUP88;POLR2G;POLR2H;POLR2J;POLR2K;NDC1;NUP214;RANBP2;SEC13;NUP155;NUP153;NUP93;AGO2;NUP35;NUP54;NUP98;RAN;NUP37
RHOBTB1 GTPase Cycle R-HSA-9013422	13/23	0.000211913876414562	0.000762983515302761	0	0	4.87747383444339	41.2601637030789	CCT2;CPSF7;ROCK1;ROCK2;GPS1;TXNL1;SRRM1;COPS4;COPS2;TRA2B;STK38;HNRNPC;CCT7
Gene Silencing By RNA R-HSA-211000	39/108	0.000228398432643886	0.000820523884674401	0	0	2.12585593273253	17.8240667515046	POM121;SEH1L;AAAS;NUP160;POLR2A;NUP85;POLR2B;POLR2C;XPO5;POLR2D;POLR2E;POLR2F;NUP88;NUP43;POLR2G;POLR2H;MYBL1;POLR2J;POLR2K;NUP214;NDC1;RANBP2;SEC13;NUP155;BCDIN3D;NUP153;DICER1;TSN;NUP93;TNRC6C;AGO3;PRKRA;AGO2;NUP35;NUP54;NUP98;RAN;NUP37;TNRC6B
Inhibition Of Replication Initiation Of Damaged DNA By RB1/E2F1 R-HSA-113501	9/13	0.000253335901650921	0.000906120297352307	0	0	8.43696530418251	69.8647739918438	RB1;PPP2CA;PRIM2;PPP2CB;POLA2;TFDP2;PPP2R1A;PRIM1;E2F1
Nucleotide Biosynthesis R-HSA-8956320	9/13	0.000253335901650921	0.000906120297352307	0	0	8.43696530418251	69.8647739918438	ADSL;ATIC;IMPDH2;GMPS;UMPS;PAICS;PFAS;GART;COASY
Regulated Necrosis R-HSA-5218859	24/57	0.000269217852320542	0.000960819074693225	0	0	2.7318257702231	22.4555795464408	RRM1;PDCD6IP;XIAP;TNFRSF10B;HMGB1;TANK;GNL3;SDCBP;CASP8;CASP3;IRF1;CASP4;IRF2;UBC;CHMP2B;PELI1;CHMP2A;CHMP4B;BAX;CYCS;STUB1;RPS27A;OGT;BIRC2
Gene And Protein Expression By JAK-STAT Signaling After Interleukin-12 Stimulation R-HSA-8950505	17/35	0.000273602101009758	0.000972211387248183	0	0	3.54503968253968	29.0829230811321	HSPA9;RALA;GSTO1;PITPNA;TALDO1;LMNB1;CDC42;RAP1B;TOX4;MTAP;VPS72;HNRNPF;PDCD4;PSME2;PKN2;SNRPA1;AURKAIP1
RNA Polymerase III Transcription Initiation R-HSA-76046	17/35	0.000273602101009758	0.000972211387248183	0	0	3.54503968253968	29.0829230811321	GTF3C1;GTF3C3;CRCP;BRF2;TBP;GTF3A;SNAPC1;SNAPC2;POLR3C;POLR3D;POLR2E;POLR1D;POLR2F;POLR3H;POLR2H;POLR3K;POLR2K
Signaling By NOTCH1 R-HSA-1980143	29/74	0.000291334119775686	0.00103296945511771	0	0	2.42174466730341	19.7155196529874	HDAC4;HDAC3;MAML1;CUL1;CCNC;RBPJ;HDAC8;HIF1A;APH1A;MYC;UBC;EP300;TBL1X;RPS27A;PSENEN;TLE4;CREBBP;TLE1;FBXW7;ADAM10;RBX1;MIB1;CDK8;ADAM17;ITCH;NCOR1;SNW1;NBEA;NUMB
trans-Golgi Network Vesicle Budding R-HSA-199992	28/71	0.00032554629294964	0.00115177007332075	0	0	2.44671814886164	19.6471611352364	RAB5C;CLTC;SNAP23;CLTB;PIK3C2A;CLINT1;BLOC1S4;BLOC1S6;SNX2;AP1G1;AP1S1;AP4S1;SNX9;SNX5;SH3D19;AP1M1;SNAPIN;PTGES2;DTNBP1;PUM1;DNM2;VAMP8;NECAP1;HGS;CHMP2A;YIPF6;ACBD3;PICALM
DNA Double Strand Break Response R-HSA-5693606	25/61	0.000334434915334188	0.00118065659504342	0	0	2.60863947201018	20.8771197871483	MDC1;ABRAXAS1;RNF8;BRCA1;BRCC3;BABAM1;BABAM2;HERC2;KAT5;SUMO1;CHEK2;NSD2;UBC;ABL1;KPNA2;RPS27A;PIAS4;UBE2I;EYA3;SMARCA5;PPP5C;RAD50;UBE2V2;UBE2N;ATM
ATF6 (ATF6-alpha) Activates Chaperones R-HSA-381033	8/11	0.000345053076825167	0.00121289131099536	0	0	9.9976241387503	79.6991831490094	HSPA5;NFYA;NFYB;DDIT3;ATF6;MBTPS2;ATF4;HSP90B1
SLBP Dependent Processing Of Replication-Dependent Histone Pre-mRNAs R-HSA-77588	8/11	0.000345053076825167	0.00121289131099536	0	0	9.9976241387503	79.6991831490094	LSM10;SLBP;LSM11;NCBP1;SNRPE;SNRPD3;SNRPF;SNRPB
Interferon Signaling R-HSA-913531	63/200	0.000350962951993743	0.00123101198860601	0	0	1.73203560722406	13.7780486187943	EIF4A2;EIF4A1;EIF4A3;IFI35;IFI30;SUMO1;TRIM25;KPNA4;ARIH1;JAK2;KPNA2;KPNA3;KPNA1;NUP214;NDC1;SEC13;IFNGR1;UBE2E1;MID1;GNL3;PIAS1;NUP93;IFI27;IRF3;PDE12;IRF1;IRF2;IRF7;NUP54;NUP98;EIF4E2;CD44;IRF9;POM121;CAMK2D;SEH1L;AAAS;SAMHD1;USP18;NUP160;SOCS3;NUP85;UBC;NUP88;NUP43;RPS27A;EIF4E;RANBP2;EGR1;PTPN1;NUP155;EIF2AK2;ISG15;NUP153;PML;ISG20;UBE2N;TRIM35;NUP35;XAF1;ABCE1;PTPN2;NUP37
Toll-like Receptor Cascades R-HSA-168898	53/162	0.000362667382356816	0.00126933583824886	0	0	1.83028404233755	14.4995549261706	UBE2D3;UBE2D1;HMGB1;ECSIT;EEA1;TBK1;CASP8;PPP2R1A;NKIRAS1;NKIRAS2;BTRC;MAP2K3;MEF2A;IKBIP;MAP2K4;MAP2K1;CHUK;FBXW11;PPP2R5D;CNPY3;FOS;RBSN;DUSP6;DNM2;CREB1;IRF3;TRAF6;MAPKAPK2;IRF7;PELI1;BIRC2;USP14;CUL1;LY96;TANK;USP18;RELA;HSP90B1;PPP2CA;MAPK9;PPP2CB;UBC;MAPK1;RPS27A;N4BP1;JUN;MAPK14;NFKB1;NFKBIA;UBE2N;TAB2;PTPN4;NFKBIB
DARPP-32 Events R-HSA-180024	13/24	0.000373291048871532	0.00130093525792621	0	0	4.43378600467088	34.9965475385519	PDE4D;PPP2R5D;PRKCA;PPP1CA;PPP2CA;PPP2CB;PPP3CA;PPP3R1;PPP2R1A;PRKAR1A;PRKAR2A;CALM1;PRKACB
mTORC1-mediated Signaling R-HSA-166208	13/24	0.000373291048871532	0.00130093525792621	0	0	4.43378600467088	34.9965475385519	YWHAB;RPS6;FKBP1A;RRAGA;RPS6KB1;RRAGC;RHEB;AKT1S1;EIF4EBP1;LAMTOR2;SLC38A9;EIF4E;LAMTOR3
Signaling By FGFR2 In Disease R-HSA-5655253	19/42	0.000385987666159028	0.00134229624212537	0	0	3.10126975578433	24.3750658461612	NCBP1;FRS2;GTF2F1;GTF2F2;FGF7;NRAS;POLR2A;POLR2B;POLR2C;POLR2D;POLR2E;POLR2F;POLR2G;GRB2;POLR2H;HRAS;POLR2J;POLR2K;FGFR2
Processing Of SMDT1 R-HSA-8949664	10/16	0.000388451150388212	0.00134229624212537	0	0	6.25029712384122	49.0857280097841	AFG3L2;STOML2;SMDT1;PMPCB;YME1L1;MICU3;PMPCA;MAIP1;PHB2;PARL
Transcription Of E2F Targets Under Negative Control By P107 (RBL1) And P130 (RBL2) In Complex With HDAC1 R-HSA-1362300	10/16	0.000388451150388212	0.00134229624212537	0	0	6.25029712384122	49.0857280097841	CCNA2;LIN54;RBL1;LIN37;RBBP4;TFDP2;CDK1;E2F1;E2F4;E2F5
mRNA Decay By 3 To 5 Exoribonuclease R-HSA-429958	10/16	0.000388451150388212	0.00134229624212537	0	0	6.25029712384122	49.0857280097841	EXOSC7;HBS1L;EXOSC5;EXOSC4;EXOSC9;EXOSC8;EXOSC3;DCPS;EXOSC2;EXOSC1
Amino Acids Regulate mTORC1 R-HSA-9639288	23/55	0.000404052167897932	0.00138454986201073	0	0	2.69933983071054	21.0925511709223	ATP6V1A;ATP6V0B;ATP6V1G1;SEC13;SEH1L;TCIRG1;RRAGA;RRAGC;RHEB;SESN1;BMT2;ATP6V1B2;ATP6V1H;SLC38A9;LAMTOR2;ATP6V1E1;ATP6V0D1;FNIP1;ATP6V0C;ATP6V1D;FNIP2;LAMTOR3;ATP6V1C1
Intrinsic Pathway For Apoptosis R-HSA-109606	23/55	0.000404052167897932	0.00138454986201073	0	0	2.69933983071054	21.0925511709223	YWHAE;YWHAB;DIABLO;BAD;STAT3;APIP;XIAP;DYNLL1;YWHAZ;BBC3;PPP3R1;CASP8;YWHAQ;TFDP2;C1QBP;CASP3;E2F1;NMT1;MAPK1;BAX;CYCS;BID;YWHAH
RNA Polymerase III Transcription Initiation From Type 1 Promoter R-HSA-76061	14/27	0.000404074637840042	0.00138454986201073	0	0	4.0407035267849	31.5736975333974	GTF3C1;GTF3C3;CRCP;TBP;GTF3A;POLR3C;POLR3D;POLR2E;POLR1D;POLR2F;POLR3H;POLR2H;POLR3K;POLR2K
RNA Polymerase III Transcription Initiation From Type 3 Promoter R-HSA-76071	14/27	0.000404074637840042	0.00138454986201073	0	0	4.0407035267849	31.5736975333974	CRCP;BRF2;TBP;SNAPC1;SNAPC2;POLR3C;POLR3D;POLR2E;POLR1D;POLR2F;POLR3H;POLR2H;POLR3K;POLR2K
RNA Polymerase I Transcription Termination R-HSA-73863	15/30	0.000419797889009636	0.00143540955340611	0	0	3.75249881009043	29.1784445123456	TBP;CCNH;GTF2H1;GTF2H2;GTF2H3;GTF2H4;GTF2H5;TAF1D;CDK7;POLR2E;POLR1D;POLR2F;POLR2H;MNAT1;POLR2K
Rab Regulation Of Trafficking R-HSA-9007101	42/122	0.000436714397394305	0.00149012799612994	0	0	1.97462874251497	15.2761843468541	YWHAE;DENND1B;RAB1A;RAB5B;RAB3A;RAB5C;RABGAP1;GDI1;DENND1A;GDI2;GGA2;RAB21;RABGEF1;GGA1;TRAPPC13;RAB6A;SBF2;TBC1D10A;RAB8A;GABARAPL2;TRAPPC3;TRAPPC1;RIC1;DENND4A;TRAPPC4;TRAPPC5;RAB39B;TRAPPC8;GAPVD1;RAB11A;RAB10;TRAPPC6A;RAB31;TBC1D20;RAB14;TRAPPC6B;RAB12;RAB35;RAB18;RAB5A;RAB3GAP1;ARF6
ATF6 (ATF6-alpha) Activates Chaperone Genes R-HSA-381183	7/9	0.000442441732053424	0.0015033801353732	0	0	13.1195961995249	101.325288736298	HSPA5;NFYA;NFYB;DDIT3;ATF6;ATF4;HSP90B1
Processing And Activation Of SUMO R-HSA-3215018	7/9	0.000442441732053424	0.0015033801353732	0	0	13.1195961995249	101.325288736298	UBE2I;SUMO1;SUMO2;UBA2;SAE1;SENP2;SENP1
Anchoring Of Basal Body To Plasma Membrane R-HSA-5620912	35/97	0.000474647015485213	0.00160945796726899	0	0	2.12213248792829	16.2405508099792	CEP57;YWHAE;DYNC1I2;SSNA1;DCTN3;ACTR1A;PPP2R1A;HAUS7;CEP192;RAB8A;CLASP1;PLK4;IQCB1;NDE1;HAUS4;SCLT1;HAUS3;CSNK1D;PRKCA;CSNK1E;DYNLL1;TUBG1;TUBB4B;CKAP5;TUBA4A;HAUS2;RAB11A;HAUS1;AHI1;NEDD1;TMEM216;AKAP9;CDK1;PAFAH1B1;SDCCAG8
Circadian Clock R-HSA-400253	27/69	0.000478040716480367	0.0016176025074263	0	0	2.41508694169792	18.4653071154604	CRTC3;HDAC3;CUL1;NR3C1;HIF1A;PPP1CC;NFIL3;NOCT;NAMPT;NRIP1;UBC;EP300;TBL1X;BTRC;RPS27A;MEF2D;NCOA1;NCOA2;CREBBP;CSNK1D;CSNK1E;PPP1CA;CREB1;NCOR1;CARM1;CRY1;CLOCK
Nuclear Events Stimulated By ALK Signaling In Cancer R-HSA-9725371	11/19	0.000499079478221704	0.0016818153491314	0	0	5.15706728483119	39.2078685453234	EML4;MECP2;ZC3HC1;CEBPB;RNASEH2A;CLTC;RPS6;STAT3;CUL1;MAPK1;RBX1
RAS Processing R-HSA-9648002	11/19	0.000499079478221704	0.0016818153491314	0	0	5.15706728483119	39.2078685453234	NRAS;ABHD17B;FNTA;ABHD17A;PDE6D;ARL2;PRKG2;RCE1;CALM1;GOLGA7;HRAS
Reversal Of Alkylation Damage By DNA Dioxygenases R-HSA-73943	6/7	0.000502623539298479	0.00169026596411509	0	0	22.4868202327238	170.802445574148	ALKBH3;FTO;ALKBH2;ALKBH5;ASCC2;ASCC3
RNA Polymerase I Transcription Initiation R-HSA-73762	20/46	0.000518360164218496	0.00173959964576207	0	0	2.88796026465791	21.8469580781894	RRN3;TBP;CCNH;GTF2H1;GTF2H2;GTF2H3;GTF2H4;GATAD2B;GTF2H5;TAF1D;CDK7;RBBP4;POLR2E;POLR1D;POLR2F;POLR2H;RBBP7;MTA2;MNAT1;POLR2K
Mismatch Repair (MMR) Directed By MSH2:MSH3 (MutSbeta) R-HSA-5358606	9/14	0.00057627385773773	0.00192978735430453	0	0	6.74914448669201	50.3413798370823	POLD3;POLD4;PCNA;MSH2;EXO1;POLD1;RPA3;POLD2;PMS2
Mitochondrial Calcium Ion Transport R-HSA-8949215	12/22	0.000578581248470211	0.00192978735430453	0	0	4.50121284185493	33.5562337378322	AFG3L2;STOML2;SMDT1;PMPCB;VDAC2;YME1L1;MICU3;PMPCA;VDAC1;MAIP1;PHB2;PARL
PINK1-PRKN Mediated Mitophagy R-HSA-5205685	12/22	0.000578581248470211	0.00192978735430453	0	0	4.50121284185493	33.5562337378322	TOMM40;MAP1LC3A;MTERF3;UBC;MFN1;VDAC1;RPS27A;TOMM20;SQSTM1;ATG12;TOMM22;ATG5
RNA Polymerase III Abortive And Retractive Initiation R-HSA-749476	18/40	0.000590941441922021	0.00196699079954044	0	0	3.07105587910541	22.8295956268904	GTF3C1;GTF3C3;CRCP;BRF2;SSB;TBP;GTF3A;SNAPC1;SNAPC2;POLR3C;POLR3D;POLR2E;POLR1D;POLR2F;POLR3H;POLR2H;POLR3K;POLR2K
HCMV Late Events R-HSA-9610379	33/91	0.000613129861155678	0.00203669002758638	0	0	2.13838020043516	15.8174567801082	POM121;SEH1L;TSG101;AAAS;NUP160;TXN2;NUP85;MVB12B;MVB12A;NUP43;NUP88;VPS36;NDC1;NUP214;RANBP2;SEC13;RRM1;NUP155;VPS37D;VPS37A;NUP153;VPS37B;SNF8;NUP93;HNRNPK;CHMP2B;CHMP2A;CHMP4B;NUP35;NUP54;NUP98;VPS28;NUP37
Cooperation Of PDCL (PhLP1) And TRiC/CCT In G-protein Beta Folding R-HSA-6814122	17/37	0.000621216723019396	0.00205518149136843	0	0	3.19013095238095	23.5553863736672	CCT3;CCT2;CSNK2A2;GNG12;CCT6A;GNG10;GNG5;GNA11;GNAQ;GNB2;CSNK2B;GNB1;CCT8;GNB5;CCT7;CCT5;CCT4
MAP2K And MAPK Activation R-HSA-5674135	17/37	0.000621216723019396	0.00205518149136843	0	0	3.19013095238095	23.5553863736672	MAP2K1;MAP2K2;YWHAB;PEBP1;WDR83;BRAF;RAP1B;APBB1IP;NRAS;RAP1A;MAPK1;LAMTOR2;TLN1;HRAS;MARK3;LAMTOR3;VCL
Interconversion Of Nucleotide Di- And Triphosphates R-HSA-499943	14/28	0.000652086680799474	0.00215294205745737	0	0	3.7518439210088	27.5210247454689	DTYMK;DUT;RRM1;RRM2;TXNRD1;GSR;AK2;NME2;TYMS;TXN2;RRM2B;GUK1;CMPK1;DCTPP1
Recruitment And ATM-mediated Phosphorylation Of Repair And Signal Proteins At DNA Double Strand Breaks R-HSA-5693565	24/60	0.00066568254747241	0.00219339037359091	0	0	2.50369663725256	18.3137839251159	PIAS4;MDC1;UBE2I;ABRAXAS1;EYA3;RNF8;SMARCA5;BRCA1;BRCC3;BABAM1;BABAM2;PPP5C;RAD50;HERC2;KAT5;SUMO1;CHEK2;NSD2;UBC;UBE2V2;ABL1;UBE2N;ATM;RPS27A
Opioid Signaling R-HSA-111885	32/88	0.000696723745782281	0.00229104118824778	0	0	2.14739716675201	15.6096910712478	CAMK2D;AHCYL1;GNAI3;ITPR1;CAMKK2;PPP2CA;PPP3CA;PPP2CB;GNG10;PPP3R1;GNG5;PPP2R1A;GNA11;PRKAR2A;MAPK1;KPNA2;PRKACB;PDE4D;PLA2G4A;PPP2R5D;PRKCA;GNG12;PPP1CA;CREB1;NBEA;PRKAR1A;GNAQ;GNB2;GNB1;GNB5;PLCB1;CALM1
DDX58/IFIH1-mediated Induction Of Interferon-Alpha/Beta R-HSA-168928	30/81	0.000712011401748458	0.00233190882781473	0	0	2.21020244735104	16.0182579792046	OTUD5;UBE2D3;UBE2D1;HMGB1;TANK;RELA;CASP8;TBK1;RNF216;NKIRAS1;NKIRAS2;PCBP2;UBC;EP300;TRIM25;RPS27A;ATG5;CREBBP;CHUK;ISG15;ATG12;NFKB1;NFKBIA;SIKE1;ITCH;IRF3;TRAF6;IRF7;UBE2K;NFKBIB
TP53 Regulates Metabolic Genes R-HSA-5628897	30/81	0.000712011401748458	0.00233190882781473	0	0	2.21020244735104	16.0182579792046	YWHAE;COX19;YWHAB;COX18;PRKAG1;COX7C;COX5A;TXN2;YWHAQ;SESN1;COX14;SLC38A9;YWHAH;SURF1;TXNRD1;GSR;PRKAB1;YWHAZ;TNRC6C;RRAGA;GNPDA1;RRAGC;RRM2B;AGO3;RHEB;AGO2;CYCS;LAMTOR2;LAMTOR3;TNRC6B
Cytoprotection By HMOX1 R-HSA-9707564	23/57	0.000740227673143547	0.00241946159298021	0	0	2.54023254509243	18.3114003053618	NCOA1;NCOA2;COX19;CREBBP;SURF1;HDAC3;COX18;STAT3;COX7C;COX5A;BRIP1;NCOR1;SIN3B;CARM1;BLVRB;TXNIP;HMOX1;CYCS;COX14;TBL1X;BLVRA;HMOX2;NFE2L2
Beta-catenin Phosphorylation Cascade R-HSA-196299	10/17	0.000765160965758962	0.00248601102620093	0	0	5.3570579646168	38.4391640753595	PPP2CA;GSK3B;PPP2CB;CSNK1A1;PPP2R1A;PPP2R5E;AXIN1;PPP2R5A;PPP2R5D;PPP2R5C
Protein Methylation R-HSA-8876725	10/17	0.000765160965758962	0.00248601102620093	0	0	5.3570579646168	38.4391640753595	KIN;METTL22;VCP;PRMT3;EEF2KMT;VCPKMT;RPS2;CALM1;EEF1AKMT2;EEF1AKMT1
RNA Polymerase III Chain Elongation R-HSA-73780	10/17	0.000765160965758962	0.00248601102620093	0	0	5.3570579646168	38.4391640753595	CRCP;POLR3C;POLR3D;POLR1D;POLR2E;POLR2F;POLR3H;POLR2H;POLR3K;POLR2K
Sphingolipid De Novo Biosynthesis R-HSA-1660661	19/44	0.000786776017235037	0.00255115642964283	0	0	2.85280609814197	20.39062259129	CERS6;PPM1L;SGMS1;ORMDL1;SGMS2;SGPP1;SGPL1;SPTLC2;VAPA;ORMDL2;ORMDL3;OSBP;ACER3;DEGS1;KDSR;SPTSSA;PRKD1;PLPP1;CERS2
Frs2-mediated Activation R-HSA-170968	8/12	0.000843150382934776	0.00272312529617153	0	0	7.49774293181278	53.0717628396061	MAP2K1;MAP2K2;RAP1A;YWHAB;MAPK1;BRAF;FRS2;CRKL
Josephin Domain DUBs R-HSA-5689877	8/12	0.000843150382934776	0.00272312529617153	0	0	7.49774293181278	53.0717628396061	ATXN3;VCP;UBC;RAD23A;JOSD2;JOSD1;RPS27A;RAD23B
MTOR Signaling R-HSA-165159	18/41	0.000847591015418924	0.00273205720582661	0	0	2.93734533066879	20.7761734806714	CAB39;CAB39L;YWHAB;STRADA;RPS6;PRKAG1;PRKAB1;FKBP1A;RRAGA;RPS6KB1;RRAGC;RHEB;AKT1S1;EIF4EBP1;SLC38A9;LAMTOR2;EIF4E;LAMTOR3
Glucose Metabolism R-HSA-70326	32/89	0.00087080796033489	0.00280135657456845	0	0	2.10958938565051	14.8643547487922	POM121;SEH1L;AAAS;NUP160;PPP2CA;PCNX4;PPP2CB;PPP2R1A;NUP85;NUP43;NUP88;PRKACB;NDC1;NUP214;RANBP2;SEC13;NUP155;MDH2;GOT2;PPP2R5D;PRKCA;NUP153;BPGM;HOOK3;NUP93;G6PC3;GNPDA1;PGP;NUP35;NUP54;NUP98;NUP37
Nuclear Events (Kinase And Transcription Factor Activation) R-HSA-198725	24/61	0.000880546464661483	0.00282710882650173	0	0	2.43587446258565	17.1362985568731	MEF2A;EGR1;RNASEH2A;JUND;TCF12;PPP2R5D;FOS;MAPK14;F3;DUSP6;DNM2;PPP2CA;FOSL1;PPP2CB;REST;CREB1;PPP2R1A;MAPKAPK2;ID1;EP300;MAPK1;ID3;SGK1;MEF2D
CD209 (DC-SIGN) Signaling R-HSA-5621575	11/20	0.000898262191993164	0.00287832148357731	0	0	4.58376921857664	32.155363651618	CREBBP;NRAS;EP300;PRKCA;FYN;PKN2;HRAS;PRKACB;NFKB1;RELA;RELB
Association Of TriC/CCT With Target Proteins During Biosynthesis R-HSA-390471	17/38	0.000905096558534076	0.00289453428817466	0	0	3.03802721088435	21.2888812749224	CCT3;NOP56;CCT2;HDAC3;FBXW7;STAT3;DCAF7;FBXW2;CCT6A;CCNE2;FBXO4;LONP2;CCT8;CCT7;FBXL5;CCT5;CCT4
RAC3 GTPase Cycle R-HSA-9013423	33/93	0.000949097800281602	0.00302931215706319	0	0	2.0668379541109	14.3851894913305	CYFIP1;TRIO;SNAP23;ARHGAP1;BRK1;ARHGAP39;ARHGAP17;SLC1A5;ARHGAP5;CDC42;ARHGAP21;LMAN1;PGRMC2;RACGAP1;ABL2;SRGAP2;EMD;LBR;WASF2;TMPO;GIT2;NCOA3;SWAP70;CAV1;VRK2;BAIAP2;MPP7;DIAPH3;ABI1;PKN2;FERMT2;EPHA2;VAMP3
Telomere Extension By Telomerase R-HSA-171319	12/23	0.000978583681024789	0.00311732418701451	0	0	4.09175224300076	28.3534054034089	ANKRD28;CCNA2;PPP6C;ACD;SHQ1;RUVBL2;PPP6R3;GAR1;NHP2;TERF2IP;TERF1;NOP10
Constitutive Signaling By NOTCH1 HD+PEST Domain Mutants R-HSA-2894862	23/58	0.000984657275363864	0.0031305575362933	0	0	2.46749778595272	17.0830224245629	PSENEN;HDAC4;CREBBP;HDAC3;MAML1;FBXW7;CUL1;ADAM10;CCNC;RBPJ;HDAC8;RBX1;MIB1;APH1A;CDK8;ADAM17;NCOR1;SNW1;MYC;UBC;EP300;TBL1X;RPS27A
IRE1alpha Activates Chaperones R-HSA-381070	20/48	0.000999207612769751	0.00317063738604565	0	0	2.6813370094285	18.5241453810367	TSPYL2;GSK3A;ACD;HSPA5;GOSR2;GFPT1;PDIA6;ADD1;YIF1A;DNAJC3;ERN1;MYDGF;SERP1;DNAJB9;SRPRB;PREB;KDELR3;ATP6V0D1;TLN1;SEC31A
Metabolism Of Lipids R-HSA-556833	189/732	0.00101091680506234	0.00320156370690616	0	0	1.31691419730396	9.08262240903844	GLTP;PI4K2B;PECR;ECI1;PITPNB;ECI2;GDE1;CCNC;MSMO1;AHR;LCLAT1;PPP1CC;CHEK2;OSBP;NUDT19;EP300;CPNE3;PIP4K2C;HADH;PRKACB;SBF2;PIAS4;ACOT9;STARD3;ACOT8;MECR;PCYT2;DGAT1;STARD7;SACM1L;CSNK2A2;MED8;MED9;ACOT13;PRKCA;ACSL3;MED4;MED6;MED7;PISD;ACLY;SOAT1;GPD2;FDX1;MAPKAPK2;CSNK2B;FAR1;TRIB3;PRKD1;CLOCK;PI4K2A;PLPP1;IDI1;MTMR2;MTMR3;SAR1B;INSIG2;INSIG1;ABHD5;NRF1;PKMYT1;HACD2;MTM1;PGS1;SGPL1;MED30;PTPMT1;…
Downregulation Of TGF-beta Receptor Signaling R-HSA-2173788	13/26	0.00101504281768663	0.00320219503993597	0	0	3.7511893434824	25.8562897451181	PPP1R15A;SMAD2;USP15;SMURF2;NEDD4L;UCHL5;PPP1CA;PPP1CC;XPO1;UBC;SRFBP1;STUB1;RPS27A
RNA Polymerase III Transcription Initiation From Type 2 Promoter R-HSA-76066	13/26	0.00101504281768663	0.00320219503993597	0	0	3.7511893434824	25.8562897451181	GTF3C1;GTF3C3;CRCP;TBP;POLR3C;POLR3D;POLR2E;POLR1D;POLR2F;POLR3H;POLR2H;POLR3K;POLR2K
Disassembly Of Destruction Complex And Recruitment Of AXIN To Membrane R-HSA-4641262	14/29	0.00101761696160663	0.00320411827100465	0	0	3.50149892933619	24.1263490008113	GSK3B;FZD2;CSNK1A1;CAV1;AXIN1;PPP2R5A;PPP2R5D;PPP2R5C;LRP6;PPP2CA;PPP2CB;PPP2R1A;PPP2R5E;DVL2
TAK1-dependent IKK And NF-kappa-B Activation R-HSA-445989	19/45	0.00109524083347098	0.00344188400653405	0	0	2.74290871110785	18.697807988408	IKBIP;USP14;CHUK;HMGB1;TANK;USP18;RELA;NFKB1;NFKBIA;CASP8;NKIRAS1;NKIRAS2;TRAF6;UBC;UBE2N;TAB2;RPS27A;N4BP1;NFKBIB
Golgi Associated Vesicle Biogenesis R-HSA-432722	22/55	0.0010987705934925	0.00344633622689666	0	0	2.50297973778307	17.0542110484136	RAB5C;SNAPIN;CLTC;DTNBP1;PIK3C2A;PUM1;CLINT1;DNM2;VAMP8;BLOC1S4;BLOC1S6;SNX2;NECAP1;AP1G1;YIPF6;AP1S1;SNX9;ACBD3;SNX5;SH3D19;AP1M1;PICALM
Interleukin-17 Signaling R-HSA-448424	26/69	0.00117034665748701	0.00365927148292489	0	0	2.27086836132798	15.3293953326437	CUL1;PPP2CA;MAPK9;PPP2CB;PPP2R1A;UBC;MAPK1;BTRC;RPS27A;MAP2K3;MEF2A;MAP2K4;MAP2K1;JUN;CHUK;FBXW11;PPP2R5D;FOS;MAPK14;DUSP6;NFKB1;CREB1;TRAF6;MAPKAPK2;UBE2N;TAB2
Response Of EIF2AK1 (HRI) To Heme Deficiency R-HSA-9648895	9/15	0.00117114636056824	0.00365927148292489	0	0	5.62393060836502	37.9602505566249	PPP1R15A;CEBPB;DDIT3;CEBPG;GRB10;ASNS;TRIB3;EIF2S1;ATF4
Intra-Golgi Traffic R-HSA-6811438	18/42	0.0011937945652371	0.00372290427514667	0	0	2.81477732793522	18.9451918915842	NSF;COG8;RIC1;COG6;STX16;COG5;GOSR2;COG4;GOSR1;NAPG;BET1L;CYTH3;CYTH2;CUX1;MAN1A2;STX6;VTI1A;TRIP11
Condensation Of Prometaphase Chromosomes R-HSA-2514853	7/10	0.00120503915967561	0.0037365377745835	0	0	8.7458432304038	58.7829394710308	CCNB1;CSNK2A2;CSNK2B;CDK1;NCAPG;SMC4;NCAPH
Folding Of Actin By CCT/TriC R-HSA-390450	7/10	0.00120503915967561	0.0037365377745835	0	0	8.7458432304038	58.7829394710308	CCT3;CCT6A;CCT2;CCT8;CCT7;CCT5;CCT4
SLBP Independent Processing Of Histone Pre-mRNAs R-HSA-111367	7/10	0.00120503915967561	0.0037365377745835	0	0	8.7458432304038	58.7829394710308	LSM10;LSM11;NCBP1;SNRPE;SNRPD3;SNRPF;SNRPB
RHO GTPases Activate WASPs And WAVEs R-HSA-5663213	16/36	0.00138685933299248	0.00429215858085527	0	0	3.00176148536063	19.7537325135004	ACTR3;CYFIP1;BRK1;WASL;ARPC5;BAIAP2;PTK2;ACTG1;CDC42;ARPC2;ABI1;ABL1;MAPK1;GRB2;WASF2;NCK1
Assembly Of HIV Virion R-HSA-175474	10/18	0.00139714145288226	0.00430763272145742	0	0	4.68712859519848	30.8100287086485	TSG101;MVB12B;UBC;MVB12A;VPS37D;NMT2;VPS37A;VPS37B;RPS27A;VPS28
Regulation Of NF-kappa B Signaling R-HSA-9758274	10/18	0.00139714145288226	0.00430763272145742	0	0	4.68712859519848	30.8100287086485	IKBIP;USP14;CASP8;CHUK;TRAF6;UBC;RPS27A;TANK;USP18;N4BP1
FGFR2 Mutant Receptor Activation R-HSA-1839126	15/33	0.00147216740809209	0.0045218550708064	0	0	3.12648738695859	20.3878853319739	NCBP1;GTF2F1;GTF2F2;FGF7;POLR2A;POLR2B;POLR2C;POLR2D;POLR2E;POLR2F;POLR2G;POLR2H;POLR2J;POLR2K;FGFR2
Signaling By WNT In Cancer R-HSA-4791275	15/33	0.00147216740809209	0.0045218550708064	0	0	3.12648738695859	20.3878853319739	GSK3B;TCF7L2;CTBP2;CTBP1;CSNK1A1;AXIN1;PPP2R5A;PPP2R5D;PPP2R5C;LRP6;PPP2CA;PPP2CB;TNKS2;PPP2R1A;PPP2R5E
Senescence-Associated Secretory Phenotype (SASP) R-HSA-2559582	29/81	0.00160236698929169	0.00491251984874952	0	0	2.09480842700757	13.4827597036708	CDKN1A;CEBPB;CDKN1B;ANAPC16;EHMT1;UBE2D1;ANAPC10;RELA;CDC26;CDC27;UBC;MAPK1;RPS27A;CDKN2D;CDKN2B;JUN;CDKN2C;ANAPC7;UBE2C;STAT3;UBE2E1;FOS;NFKB1;CCNA2;CDK4;UBE2S;CDC16;ANAPC4;ANAPC1
DNA Damage Reversal R-HSA-73942	6/8	0.00164921102595024	0.00500905620730882	0	0	11.2426976965091	72.0371163496769	ALKBH3;FTO;ALKBH2;ALKBH5;ASCC2;ASCC3
DNA Replication Initiation R-HSA-68952	6/8	0.00164921102595024	0.00500905620730882	0	0	11.2426976965091	72.0371163496769	POLE4;PRIM2;POLA2;POLE2;PRIM1;POLE
Role Of ABL In ROBO-SLIT Signaling R-HSA-428890	6/8	0.00164921102595024	0.00500905620730882	0	0	11.2426976965091	72.0371163496769	CAP1;ABL1;ABL2;SLIT2;CLASP1;CLASP2
Synthesis Of UDP-N-acetyl-glucosamine R-HSA-446210	6/8	0.00164921102595024	0.00500905620730882	0	0	11.2426976965091	72.0371163496769	AMDHD2;GFPT1;PGM3;GNPNAT1;UAP1;RENBP
Ubiquinol Biosynthesis R-HSA-2142789	6/8	0.00164921102595024	0.00500905620730882	0	0	11.2426976965091	72.0371163496769	COQ3;PDSS2;PDSS1;COQ9;COQ7;COQ5
RHOG GTPase Cycle R-HSA-9013408	27/74	0.00166172890461092	0.00503769487624611	0	0	2.15747727618951	13.8076317213663	CYFIP1;ANKLE2;TRIO;SHMT2;ARHGAP1;ARHGAP39;ARHGAP5;CDC42;ARHGAP21;LMAN1;PGRMC2;ARHGDIA;EMD;LBR;TMPO;VAV3;CAV1;RHOG;VRK2;ARFGAP3;HSPE1;MPP7;DIAPH3;NDUFS3;PKN2;EPHA2;VAMP3
Mitochondrial Iron-Sulfur Cluster Biogenesis R-HSA-1362409	8/13	0.00178685811551602	0.00540698624565236	0	0	5.99781420765027	37.9499485084465	ISCA2;SLC25A37;NFS1;LYRM4;GLRX5;FDX1;HSCB;FXN
COPI-dependent Golgi-to-ER Retrograde Traffic R-HSA-6811434	28/78	0.00182669085763976	0.00551728294224159	0	0	2.1032418238243	13.2614638765946	ARF4;COPB2;RAB1A;KDELR1;COPB1;STX18;KIF11;NAPG;RACGAP1;TMED2;KIF1B;KIFAP3;TMED7;NSF;TMED9;PTGES2;SURF4;COPZ2;ARFGAP3;COPZ1;ARFGAP2;ARCN1;KDELR2;COPG2;KDELR3;COPG1;SEC22B;ARF5
VEGFA-VEGFR2 Pathway R-HSA-4420097	32/93	0.00200314644724692	0.00603906073097917	0	0	1.97075425504828	12.2443673525586	CYFIP1;AHCYL1;ROCK1;ROCK2;MAPKAP1;ITPR1;BRK1;CDC42;NRAS;THEM4;FYN;RICTOR;HRAS;PRKACB;WASF2;NCK1;VAV3;PDPK1;CAV1;PRKCA;BAIAP2;MAPK14;RHOA;PTK2;MAPK13;VEGFA;MAPKAPK2;ABI1;TRIB3;PKN2;CALM1;CRK
Methionine Salvage Pathway R-HSA-1237112	5/6	0.00205762054094957	0.00616907923214843	0	0	18.7345679012346	115.895878391676	MTAP;ADI1;APIP;MRI1;ENOPH1
RAS Signaling Downstream Of NF1 Loss-Of-Function Variants R-HSA-6802953	5/6	0.00205762054094957	0.00616907923214843	0	0	18.7345679012346	115.895878391676	SPRED2;NRAS;SPRED1;NF1;HRAS
SUMO Is Transferred From E1 To E2 (UBE2I, UBC9) R-HSA-3065678	5/6	0.00205762054094957	0.00616907923214843	0	0	18.7345679012346	115.895878391676	UBE2I;SUMO1;SUMO2;UBA2;SAE1
EPHB-mediated Forward Signaling R-HSA-3928662	15/34	0.00212599904934209	0.0063623934852788	0	0	2.961747538766	18.225153304107	ACTR3;YES1;ROCK1;ROCK2;LIMK2;WASL;ARPC5;PTK2;RHOA;ACTG1;CDC42;ARPC2;VPS72;FYN;HRAS
Pyruvate Metabolism And Citric Acid (TCA) Cycle R-HSA-71406	21/54	0.00214184680632713	0.00639808084454129	0	0	2.38863853020192	14.6807798085275	PDHX;PDHA1;PDPK1;MDH2;GLO1;IDH2;DLST;SDHD;PDHB;SDHA;SDHB;CS;MPC1;MPC2;IDH3B;PDK3;SUCLG2;VDAC1;DLAT;HAGH;IDH3A
MAP3K8 (TPL2)-dependent MAPK1/3 Activation R-HSA-5684264	9/16	0.00217747286720813	0.00646895855449263	0	0	4.82020640956002	29.5458904994661	MAP2K4;MAP2K1;CHUK;FBXW11;UBC;CUL1;BTRC;RPS27A;NFKB1
Polo-like Kinase Mediated Events R-HSA-156711	9/16	0.00217747286720813	0.00646895855449263	0	0	4.82020640956002	29.5458904994661	LIN54;CCNB1;WEE1;LIN37;RBBP4;EP300;CDC25C;PKMYT1;CDC25A
SUMOylation Of DNA Methylation Proteins R-HSA-4655427	9/16	0.00217747286720813	0.00646895855449263	0	0	4.82020640956002	29.5458904994661	DNMT1;PHC2;UBE2I;CBX4;RING1;SUMO1;SCMH1;PHC3;RNF2
Interleukin-12 Signaling R-HSA-9020591	18/44	0.00225277778378763	0.00668051011883205	0	0	2.59792624617583	15.8358965038149	HSPA9;RALA;GSTO1;PITPNA;TALDO1;LMNB1;CDC42;RAP1B;TOX4;MTAP;VPS72;HNRNPF;PDCD4;PSME2;PKN2;SNRPA1;JAK2;AURKAIP1
Downregulation Of SMAD2/3:SMAD4 Transcriptional Activity R-HSA-2173795	14/31	0.00226953578182618	0.00668161166093592	0	0	3.08916600187541	18.8073985760058	SMAD2;TGIF1;PARP1;SMURF2;UBE2D3;NEDD4L;UBE2D1;NCOR1;SNW1;UBC;MAPK1;RPS27A;RNF111;TRIM33
Late Endosomal Microautophagy R-HSA-9615710	14/31	0.00226953578182618	0.00668161166093592	0	0	3.08916600187541	18.8073985760058	TSG101;VPS37D;VPS37A;VPS37B;ARL13B;MVB12B;UBC;CHMP2B;MVB12A;CHMP2A;CHMP4B;PLIN3;RPS27A;VPS28
RIPK1-mediated Regulated Necrosis R-HSA-5213460	14/31	0.00226953578182618	0.00668161166093592	0	0	3.08916600187541	18.8073985760058	RRM1;PDCD6IP;XIAP;TNFRSF10B;TANK;GNL3;SDCBP;CASP8;UBC;PELI1;STUB1;RPS27A;OGT;BIRC2
Regulation Of MECP2 Expression And Activity R-HSA-9022692	14/31	0.00226953578182618	0.00668161166093592	0	0	3.08916600187541	18.8073985760058	CAMK2D;HDAC3;PRKCA;AURKB;MECP2;TNRC6C;CREB1;NCOR1;AGO3;AGO2;TBL1X;CALM1;LBR;TNRC6B
Metabolism Of Cofactors R-HSA-8978934	10/19	0.00239499170524688	0.00702559617132673	0	0	4.16607241898423	25.1396453842029	DHFR;COQ3;GCH1;PDSS2;PRKG2;PDSS1;COQ9;CALM1;COQ7;COQ5
Regulation Of TP53 Activity Thru Methylation R-HSA-6804760	10/19	0.00239499170524688	0.00702559617132673	0	0	4.16607241898423	25.1396453842029	TTC5;CHEK2;UBC;MDM2;SMYD2;EHMT1;EP300;ATM;MDM4;RPS27A
RNA Polymerase III Transcription Termination R-HSA-73980	11/22	0.00247855252361816	0.00724465800362225	0	0	3.74988112220637	22.499588782534	CRCP;SSB;POLR3C;POLR3D;POLR1D;POLR2E;POLR2F;POLR3H;POLR2H;POLR3K;POLR2K
Response Of Mtb To Phagocytosis R-HSA-9637690	11/22	0.00247855252361816	0.00724465800362225	0	0	3.74988112220637	22.499588782534	GSK3A;RNF213;HGS;UBC;ATP6V1H;MAPK1;TRIM27;RPS27A;DUSP16;RAB5A;KPNA1
Paradoxical Activation Of RAF Signaling By Kinase Inactive BRAF R-HSA-6802955	17/41	0.00249280447404098	0.00727328103248807	0	0	2.65776785714286	15.931582535328	CAMK2D;MAP2K1;MAP2K2;YWHAB;PEBP1;BRAF;RAP1B;APBB1IP;NRAS;RAP1A;MAPK1;JAK2;CALM1;TLN1;HRAS;MARK3;VCL
RAC2 GTPase Cycle R-HSA-9013404	30/87	0.00262046144639418	0.00763209396262304	0	0	1.97679534398451	11.7508718344679	CYFIP1;ANKLE2;TRIO;ARHGAP1;BRK1;ARHGAP39;ARHGAP17;CDC42;ARHGAP21;LMAN1;PGRMC2;SAMM50;RACGAP1;ARHGDIA;EMD;LBR;WASF2;TMPO;VAV3;GIT2;MTX1;SWAP70;CAV1;VRK2;MPP7;DIAPH3;ABI1;PKN2;EPHA2;VAMP3
Establishment Of Sister Chromatid Cohesion R-HSA-2468052	7/11	0.00271002192677554	0.00783696057193424	0	0	6.55896674584323	38.7687311509131	ESCO1;RAD21;ESCO2;PDS5B;PDS5A;SMC3;WAPL
MET Activates RAP1 And RAC1 R-HSA-8875555	7/11	0.00271002192677554	0.00783696057193424	0	0	6.55896674584323	38.7687311509131	RAP1B;RAP1A;RNMT;DOCK7;GRB2;CRK;CRKL
Regulation Of BACH1 Activity R-HSA-9708530	7/11	0.00271002192677554	0.00783696057193424	0	0	6.55896674584323	38.7687311509131	BRIP1;UBC;CUL1;FBXL17;RPS27A;SKP2;RBX1
SUMOylation Of Immune Response Proteins R-HSA-4755510	7/11	0.00271002192677554	0.00783696057193424	0	0	6.55896674584323	38.7687311509131	NFKBIA;PIAS4;UBE2I;SUMO1;SUMO2;RELA;TOPORS
Signaling By RAF1 Mutants R-HSA-9656223	16/38	0.00274483596482244	0.00792358842234583	0	0	2.72852783969185	16.0929498691641	CAMK2D;MAP2K1;MAP2K2;YWHAB;BRAF;RAP1B;APBB1IP;NRAS;RAP1A;MAPK1;JAK2;CALM1;TLN1;HRAS;MARK3;VCL
Signaling By BRAF And RAF1 Fusions R-HSA-6802952	23/62	0.002778552717799	0.00800674820270347	0	0	2.21385862587579	13.0303846502092	MAP2K1;CAMK2D;MAP2K2;YWHAB;FAM114A2;AGK;PEBP1;BRAF;SND1;PAPSS1;APBB1IP;RAP1B;NRAS;RAP1A;AKAP9;TRIM24;MAPK1;JAK2;TLN1;CALM1;HRAS;MARK3;VCL
Negative Regulators Of DDX58/IFIH1 Signaling R-HSA-936440	15/35	0.00300358772074876	0.0086399498633884	0	0	2.81348167539267	16.3405547010987	OTUD5;UBE2D3;UBE2D1;ISG15;ATG12;ITCH;TBK1;RNF216;IRF3;PCBP2;UBC;TRIM25;RPS27A;UBE2K;ATG5
Heme Signaling R-HSA-9707616	18/45	0.00302447084584033	0.00868470413655911	0	0	2.5015479876161	14.5115277302631	NCOA1;NCOA2;CREBBP;CRTC3;HDAC3;LY96;BRIP1;XPO1;CREB1;NCOR1;CARM1;NRIP1;EP300;HMOX1;TBL1X;MEF2D;CLOCK;NFE2L2
Iron Uptake And Transport R-HSA-917937	22/59	0.00315710395223917	0.00903374832649489	0	0	2.2318203781851	12.8510452374608	ATP6V1A;ATP6V0B;ATP6V1G1;GLRX3;SLC11A2;IREB2;CUL1;NEDD8;TCIRG1;CAND1;UBC;ATP6V1B2;ATP6V1H;HMOX1;ATP6V1E1;ATP6V0D1;RPS27A;FBXL5;ATP6V0C;ATP6V1D;ATP6V1C1;HMOX2
RHOQ GTPase Cycle R-HSA-9013406	22/59	0.00315710395223917	0.00903374832649489	0	0	2.2318203781851	12.8510452374608	GIT2;FNBP1;CAV1;SNAP23;ARHGAP1;ARHGAP17;WASL;SLC1A5;ARHGAP5;MPP7;CDC42;SLC4A7;ARHGAP21;GJA1;DIAPH3;ARL13B;CDC42EP3;TRIP10;PKN2;SRGAP2;RHOQ;VAMP3
Activation Of Gene Expression By SREBF (SREBP) R-HSA-2426168	17/42	0.00337613322501693	0.00964356092820072	0	0	2.55129523809524	14.5194830450307	NCOA1;IDI1;FDPS;NCOA2;CREBBP;GGPS1;HMGCS1;NFYA;NFYB;HMGCR;PKMYT1;SQLE;CARM1;PMVK;MVD;TBL1X;FDFT1
AKT Phosphorylates Targets In Cytosol R-HSA-198323	8/14	0.00340097664225713	0.0096975400411213	0	0	4.99786172487527	28.4063099058347	GSK3B;CDKN1A;GSK3A;CDKN1B;CHUK;BAD;AKT1S1;MDM2
Cholesterol Biosynthesis R-HSA-191273	12/26	0.00370990051553991	0.0105232134623402	0	0	3.21433667402752	17.9898394808982	IDI1;FDPS;SQLE;GGPS1;HMGCS1;PMVK;MSMO1;MVD;HMGCR;LBR;FDFT1;SH3D19
Constitutive Signaling By AKT1 E17K In Cancer R-HSA-5674400	12/26	0.00370990051553991	0.0105232134623402	0	0	3.21433667402752	17.9898394808982	GSK3B;CDKN1A;GSK3A;CDKN1B;CREB1;CHUK;BAD;PDPK1;MAPKAP1;AKT1S1;MDM2;RICTOR
Formation Of Tubulin Folding Intermediates By CCT/TriC R-HSA-389960	12/26	0.00370990051553991	0.0105232134623402	0	0	3.21433667402752	17.9898394808982	CCT3;CCT6A;TUBA1C;CCT2;TUBA1B;TUBB6;CCT8;CCT7;TUBB4B;CCT5;TUBA4A;CCT4
Aberrant Regulation Of Mitotic G1/S Transition In Cancer Due To RB1 Defects R-HSA-9659787	9/17	0.00376632907827181	0.0106278247866113	0	0	4.21741326045627	23.5401435820653	RB1;CDKN1A;CCND3;CDKN1B;CCNE2;TFDP2;CDK4;E2F1;E2F3
Platelet Sensitization By LDL R-HSA-432142	9/17	0.00376632907827181	0.0106278247866113	0	0	4.21741326045627	23.5401435820653	PPP2CA;PPP2CB;PPP2R1A;PPP2R5E;PLA2G4A;PPP2R5A;PPP2R5D;PPP2R5C;MAPK14
Signaling By Cytosolic FGFR1 Fusion Mutants R-HSA-1839117	9/17	0.00376632907827181	0.0106278247866113	0	0	4.21741326045627	23.5401435820653	STAT5B;CPSF6;ZMYM2;CUX1;STAT3;FGFR1OP2;TRIM24;GRB2;LRRFIP1
Signaling By Hippo R-HSA-2028269	10/20	0.00389172579684251	0.0109627025468914	0	0	3.74922747801284	20.8040979888646	YWHAE;LATS1;MOB1B;TJP1;STK24;YWHAB;CASP3;DVL2;STK4;SAV1
XBP1(S) Activates Chaperone Genes R-HSA-381038	18/46	0.00400372164288108	0.0112587413785156	0	0	2.41205389038206	13.3158181300918	TSPYL2;GSK3A;ACD;GOSR2;GFPT1;PDIA6;ADD1;YIF1A;DNAJC3;MYDGF;SERP1;DNAJB9;SRPRB;PREB;KDELR3;ATP6V0D1;TLN1;SEC31A
E2F-enabled Inhibition Of Pre-Replication Complex Formation R-HSA-113507	6/9	0.00406276101000428	0.0114051001847108	0	0	7.49465685110425	41.2647748324526	ORC5;ORC4;CCNB1;ORC6;MCM8;CDK1
Signaling By High-Kinase Activity BRAF Mutants R-HSA-6802948	14/33	0.00457830403333874	0.0128302643958342	0	0	2.76364000651164	14.8861441760864	MAP2K1;MAP2K2;YWHAB;PEBP1;BRAF;RAP1B;APBB1IP;NRAS;RAP1A;MAPK1;TLN1;HRAS;MARK3;VCL
MAPK Targets/ Nuclear Events Mediated By MAP Kinases R-HSA-450282	13/30	0.00500281417706	0.0139719005527138	0	0	2.86782895841495	15.1930543130363	MEF2A;JUN;PPP2R5D;FOS;MAPK14;DUSP6;PPP2CA;MAPK9;PPP2CB;CREB1;PPP2R1A;MAPKAPK2;MAPK1
Signaling By CSF3 (G-CSF) R-HSA-9674555	13/30	0.00500281417706	0.0139719005527138	0	0	2.86782895841495	15.1930543130363	STAT5B;CUL5;UBE2D3;STAT3;UBE2D1;RNF7;SOCS3;NRAS;UBC;GRB2;ELOC;JAK2;RPS27A
Signaling By VEGF R-HSA-194138	33/102	0.00520094311571576	0.0144831543275277	0	0	1.79622163105828	9.44617742033756	CYFIP1;AHCYL1;ROCK1;ROCK2;MAPKAP1;ITPR1;BRK1;CDC42;NRAS;THEM4;FYN;RICTOR;PRKACB;HRAS;AAMP;WASF2;NCK1;VAV3;PDPK1;CAV1;PRKCA;BAIAP2;MAPK14;PTK2;RHOA;MAPK13;VEGFA;MAPKAPK2;ABI1;TRIB3;PKN2;CALM1;CRK
RHOJ GTPase Cycle R-HSA-9013409	20/54	0.00520363484729077	0.0144831543275277	0	0	2.20731895331399	11.6069613233379	GIT2;TRIO;FNBP1;CAV1;SNAP23;ARHGAP1;WASL;SLC1A5;ARHGAP5;MPP7;NIPSNAP2;CDC42;SLC4A7;ARHGAP21;GJA1;DIAPH3;ARL13B;PKN2;TMPO;VAMP3
Telomere C-strand Synthesis Initiation R-HSA-174430	7/12	0.00532365150635353	0.0147919516300896	0	0	5.24684085510689	27.4703381420737	CTC1;PRIM2;ACD;POLA2;PRIM1;TERF2IP;TERF1
Activation Of HOX Genes During Differentiation R-HSA-5619507	30/91	0.00554775280619817	0.0153884095695735	0	0	1.84669958145235	9.59242674626656	HDAC3;KMT2C;CTCF;YY1;POLR2A;RBBP4;POLR2B;POLR2C;POLR2D;WDR5;POLR2E;EP300;POLR2F;POLR2G;POLR2H;RBBP7;POLR2J;POLR2K;KDM6A;SUZ12;CREBBP;JUN;EED;NCOA3;PBX1;CNOT6;NCOR1;RARA;CNOT9;EZH2
TGF-beta Receptor Signaling Activates SMADs R-HSA-2173789	17/44	0.00591943053944893	0.0163357059392858	0	0	2.36201058201058	12.115968775239	PPP1R15A;SMAD2;USP15;SMURF2;NEDD4L;NEDD8;LTBP1;UCHL5;PPP1CA;FKBP1A;PPP1CC;XPO1;UBC;SRFBP1;STUB1;RPS27A;UBE2M
Nonhomologous End-Joining (NHEJ) R-HSA-5693571	19/51	0.00592661857189073	0.0163357059392858	0	0	2.22776470938542	11.4246489951399	PIAS4;MDC1;XRCC6;XRCC4;ABRAXAS1;RNF8;BRCA1;BRCC3;BABAM1;BABAM2;RAD50;HERC2;KAT5;TDP2;TDP1;NSD2;UBE2V2;UBE2N;ATM
ARMS-mediated Activation R-HSA-170984	5/7	0.00594513212797391	0.0163357059392858	0	0	9.36669040835707	48.0059979888893	RAP1A;KIDINS220;YWHAB;BRAF;CRK
Insulin-like Growth Factor-2 mRNA Binding Proteins (IGF2BPs/IMPs/VICKZs) Bind RNA R-HSA-428359	5/7	0.00594513212797391	0.0163357059392858	0	0	9.36669040835707	48.0059979888893	MYC;IGF2BP1;IGF2BP3;IGF2BP2;CD44
Activation Of BAD And Translocation To Mitochondria R-HSA-111447	8/15	0.00594936194232726	0.0163357059392858	0	0	4.28360995146455	21.9512362642072	YWHAE;PPP3R1;YWHAQ;BAD;YWHAB;BID;YWHAZ;YWHAH
InlB-mediated Entry Of Listeria Monocytogenes Into Host Cell R-HSA-8875360	8/15	0.00594936194232726	0.0163357059392858	0	0	4.28360995146455	21.9512362642072	RNMT;HGS;UBC;GRB2;STAM;RPS27A;STAM2;SH3GL1
Citric Acid Cycle (TCA Cycle) R-HSA-71403	10/21	0.00604005908919601	0.0165014009622759	0	0	3.40817252630897	17.4135172736532	CS;MDH2;IDH2;IDH3B;DLST;SUCLG2;SDHD;SDHA;SDHB;IDH3A
Negative Regulation Of MET Activity R-HSA-6807004	10/21	0.00604005908919601	0.0165014009622759	0	0	3.40817252630897	17.4135172736532	PTPN1;RNMT;HGS;UBC;GRB2;STAM;RPS27A;STAM2;PTPN2;SH3GL1
VxPx Cargo-Targeting To Cilium R-HSA-5620916	10/21	0.00604005908919601	0.0165014009622759	0	0	3.40817252630897	17.4135172736532	ARF4;PTGES2;EXOC4;EXOC3;ASAP1;PKD1;RAB11A;EXOC2;RAB8A;EXOC1
RAB Geranylgeranylation R-HSA-8873719	22/62	0.00628666296383593	0.0171464001572181	0	0	2.06404052443385	10.4632919826902	RAB2A;RAB1A;RAB5B;RAB3A;RAB5C;RAB39B;RABGGTB;RAB22A;RAB11A;RAB21;RAB10;RAB31;RAB40C;RAB14;RAB34;RAB12;RAB35;RAB24;RAB18;RAB6A;RAB5A;RAB8A
Negative Epigenetic Regulation Of rRNA Expression R-HSA-5250941	26/77	0.00666127728547606	0.0181378017572812	0	0	1.91368057602425	9.59030309462232	DNMT1;CCNH;SUV39H1;ARID4B;BAZ2A;RRP8;TAF1D;SIN3B;SAP30L;POLR2E;POLR2F;SAP18;POLR2H;POLR2K;SAP30BP;TBP;SMARCA5;GTF2H1;GTF2H2;GTF2H3;GTF2H4;GTF2H5;SAP30;CDK7;POLR1D;MNAT1
Metalloprotease DUBs R-HSA-5689901	13/31	0.00697685265641187	0.0189654111376796	0	0	2.70833333333333	13.4473012177869	PSMD14;ABRAXAS1;ABRAXAS2;BRCA1;BRCC3;STAM;MYSM1;BABAM1;BABAM2;STAMBPL1;UBC;EP300;RPS27A
Apoptotic Execution Phase R-HSA-75153	19/52	0.00752624987323872	0.0203908862844723	0	0	2.16011953744207	10.5615985752157	ROCK1;HMGB2;HMGB1;ADD1;PTK2;LMNB1;TJP1;CASP8;FNTA;STK24;CASP6;CASP3;GAS2;ACIN1;PKN2;CLSPN;DNM1L;BIRC2;KPNA1
SARS-CoV-1 Infection R-HSA-9678108	19/52	0.00752624987323872	0.0203908862844723	0	0	2.16011953744207	10.5615985752157	RB1;GSK3B;UVRAG;GSK3A;DDX5;VCP;UBE2I;CAV1;MOGS;PARP8;SUMO1;UBC;CHMP2B;ST3GAL4;CHMP2A;CHMP4B;VHL;RPS27A;ST6GALNAC4
Estrogen-stimulated Signaling Thru PRKCZ R-HSA-9634635	4/5	0.00820739926522079	0.0220895514877477	0	0	14.9840968431047	71.9644093358306	NRAS;PDPK1;MAPK1;HRAS
G2/M DNA Replication Checkpoint R-HSA-69478	4/5	0.00820739926522079	0.0220895514877477	0	0	14.9840968431047	71.9644093358306	CCNB1;WEE1;CDK1;PKMYT1
LRR FLII-interacting Protein 1 (LRRFIP1) Activates Type I IFN Production R-HSA-3134973	4/5	0.00820739926522079	0.0220895514877477	0	0	14.9840968431047	71.9644093358306	CREBBP;IRF3;EP300;LRRFIP1
SUMO Is Proteolytically Processed R-HSA-3065679	4/5	0.00820739926522079	0.0220895514877477	0	0	14.9840968431047	71.9644093358306	SUMO1;SUMO2;SENP2;SENP1
Cohesin Loading Onto Chromatin R-HSA-2470946	6/10	0.0083493583276744	0.0223144915352003	0	0	5.6206364284018	26.8979523891647	NIPBL;RAD21;PDS5B;PDS5A;SMC3;WAPL
Competing Endogenous RNAs (ceRNAs) Regulate PTEN Translation R-HSA-8948700	6/10	0.0083493583276744	0.0223144915352003	0	0	5.6206364284018	26.8979523891647	TNRC6C;CNOT6L;AGO3;VAPA;AGO2;TNRC6B
RUNX3 Regulates p14-ARF R-HSA-8951936	6/10	0.0083493583276744	0.0223144915352003	0	0	5.6206364284018	26.8979523891647	HDAC4;BRD2;NRAS;CBFB;EP300;RUNX1
Receptor Mediated Mitophagy R-HSA-8934903	6/10	0.0083493583276744	0.0223144915352003	0	0	5.6206364284018	26.8979523891647	MAP1LC3A;CSNK2A2;CSNK2B;PGAM5;ATG12;ATG5
Inactivation Of CSF3 (G-CSF) Signaling R-HSA-9705462	11/25	0.008373064880161	0.0223144915352003	0	0	2.94577474356362	14.0888608137557	SOCS3;STAT5B;CUL5;UBE2D3;UBC;STAT3;UBE2D1;RNF7;ELOC;JAK2;RPS27A
TRAF6 Mediated NF-kB Activation R-HSA-933542	11/25	0.008373064880161	0.0223144915352003	0	0	2.94577474356362	14.0888608137557	NFKBIA;CHUK;NKIRAS1;NKIRAS2;TRAF6;TRIM25;HMGB1;TANK;RELA;NFKB1;NFKBIB
RMTs Methylate Histone Arginines R-HSA-3214858	18/49	0.00860184963091448	0.0228868136183059	0	0	2.17821447502862	10.3591045351355	SMARCD1;PBRM1;SMARCD2;SMARCB1;PRMT7;PRMT1;ACTL6A;PRMT3;ARID1A;ARID1B;COPRS;CDK4;CARM1;WDR5;RBBP7;RPS2;ARID2;JAK2
Developmental Biology R-HSA-1266738	258/1073	0.00876867009538181	0.0232926725172113	0	0	1.19685177982294	5.66897238625913	RPL4;RPL5;RPL30;RPL3;TRIO;RPL32;MAML1;RPL34;EIF4A3;PITPNA;CCNC;RBPJ;RPL8;RPL9;RPL7;PSMD8;RPS15;PSMD9;RPS14;PSMD6;PSMD7;RPS16;RPL18A;PSMD5;MYC;PSMD3;MAGOH;RPL36;RPS11;PRKACB;RPS13;MEF2A;PDHX;CSNK2A2;MED8;MED9;FRS2;PRKCA;MED4;MED6;MED7;RUNX1;PSME4;CSNK2B;PSME2;RPL27;PFN1;TLN1;ZFPM2;RPL28;EPHA2;PFN2;MRPL13;GSPT1;MYL12B;APH1A;RRAS;PRKAR2A;PSMF1;CREBBP;JUN;YES1;CDSN;SIAH2;MAGOHB;PBX1;PTK2;SNW1;GRB2;RN…
FCGR3A-mediated Phagocytosis R-HSA-9664422	21/60	0.00892070068064755	0.0236334551775827	0	0	2.02038571533328	9.53496952087487	ACTR3;VAV3;CYFIP1;YES1;BRK1;MYO9B;WASL;ARPC5;BAIAP2;PTK2;ACTG1;CDC42;ARPC2;ABI1;ABL1;MAPK1;FYN;GRB2;CRK;WASF2;NCK1
SARS-CoV-2 Activates/Modulates Innate And Adaptive Immune Responses R-HSA-9705671	37/121	0.00892594015290679	0.0236334551775827	0	0	1.65431476418319	7.80636995073396	POM121;SEH1L;SAR1B;AAAS;NUP160;TBK1;LARP1;NUP85;G3BP1;G3BP2;TRIM25;NUP88;NUP43;KPNA2;NUP214;NDC1;RANBP2;CREBBP;SEC13;SEC24B;SEC24A;NUP155;CHUK;CNBP;ISG15;NUP153;NUP93;SIKE1;IRF3;TRAF6;UBE2N;IRF7;NUP35;TAB2;NUP54;NUP98;NUP37
NF-kB Is Activated And Signals Survival R-HSA-209560	7/13	0.00944992199446932	0.0248803493455823	0	0	4.37209026128266	20.3815864943295	NFKBIA;TRAF6;UBC;RPS27A;SQSTM1;NFKB1;RELA
SARS-CoV-2 Targets Host Intracellular Signaling And Regulatory Pathways R-HSA-9755779	7/13	0.00944992199446932	0.0248803493455823	0	0	4.37209026128266	20.3815864943295	YWHAE;YWHAQ;PDPK1;YWHAB;CAV1;YWHAZ;YWHAH
Synthesis Of PE R-HSA-1483213	7/13	0.00944992199446932	0.0248803493455823	0	0	4.37209026128266	20.3815864943295	PCYT2;CHKA;ETNK1;CEPT1;LPIN2;SELENOI;PISD
Deposition Of New CENPA-containing Nucleosomes At Centromere R-HSA-606279	19/53	0.00945788877637094	0.0248803493455823	0	0	2.0964534932601	9.77137286371951	CENPW;CENPX;HJURP;SMARCA5;RSF1;KNL1;CENPA;MIS18A;RBBP4;CENPH;MIS18BP1;CENPI;CENPK;OIP5;CENPN;RBBP7;CENPP;CENPQ;ITGB3BP
Listeria Monocytogenes Entry Into Host Cells R-HSA-8876384	9/19	0.00950200947888726	0.0249561633817474	0	0	3.37350285171103	15.7078793282619	RNMT;HGS;UBC;GRB2;STAM;RPS27A;CBLL1;STAM2;SH3GL1
Neutrophil Degranulation R-HSA-6798695	120/468	0.00956141710723327	0.02507181881334	0	0	1.29910026680582	6.04084135216436	CYFIP1;RAB3A;TMEM179B;SRP14;PSMD6;PSMD7;PSMD3;CPNE3;OSTF1;GOLGA7;KCMF1;DGAT1;IST1;ADAM10;ATP11B;ARMC8;ILF2;DYNC1LI1;ACLY;RAB31;CSNK2B;PPIE;ARL8A;VCL;RAB5B;PSMD12;VCP;RAB5C;PSMD11;PSMD14;PSMD13;COPB1;RAP1B;SDCBP;DSN1;RAP1A;COMMD9;RAB6A;ATP6V1D;HMOX2;AP1M1;VAT1;XRCC6;TRAPPC1;SURF4;DNAJC13;PA2G4;ARPC5;HOOK3;NFKB1;CYSTM1;DEGS1;CDK13;NIT2;B4GALT1;DDX3X;SNAP23;FAF2;GDI2;TCIRG1;HMGB1;CHAMP1;PGM2;QSOX1;C…
Spry Regulation Of FGF Signaling R-HSA-1295596	8/16	0.00972126040266514	0.0254500412788874	0	0	3.74792112140651	17.3657676327502	PPP2CA;PPP2CB;PPP2R1A;UBC;MAPK1;BRAF;GRB2;RPS27A
NGF-stimulated Transcription R-HSA-9031628	15/39	0.00991395637339518	0.0259129212259736	0	0	2.34397310804379	10.8146507376572	EGR1;RNASEH2A;JUND;TCF12;FOS;F3;DNM2;FOSL1;REST;CREB1;ID1;EP300;ID3;SGK1;MEF2D
EPH-Ephrin Signaling R-HSA-2682334	29/91	0.0105678376398364	0.027577829104917	0	0	1.75581923776073	7.98887231479422	ROCK1;ROCK2;CLTC;CLTB;WASL;EFNA5;ACTG1;MYL12B;APH1A;CDC42;SDCBP;VPS72;AP2S1;FYN;HRAS;AP2M1;ACTR3;PSENEN;VAV3;YES1;LIMK2;ADAM10;ARPC5;RHOA;PTK2;EFNA1;ARPC2;PKN2;EPHA2
Regulation Of TP53 Activity Thru Acetylation R-HSA-6804758	12/29	0.0106277757669735	0.0276457771545995	0	0	2.64659718822131	12.0268901822216	ING5;BRD1;ING3;MEAF6;RBBP4;EP300;PIP4K2C;RBBP7;BRD7;MTA2;GATAD2B;PML
Regulation Of Necroptotic Cell Death R-HSA-5675482	12/29	0.0106277757669735	0.0276457771545995	0	0	2.64659718822131	12.0268901822216	SDCBP;CASP8;PDCD6IP;UBC;PELI1;XIAP;TNFRSF10B;STUB1;RPS27A;TANK;OGT;BIRC2
Ca2+ Pathway R-HSA-4086398	21/61	0.0109571008304127	0.028457056456056	0	0	1.96975095328885	8.89099794483294	TCF7L2;FZD2;ITPR1;PRKCA;GNG12;TNRC6C;PPP3CA;GNG10;NRAS;PPP3R1;GNG5;AGO3;MYC;GNB2;AGO2;GNB1;PRKG2;GNB5;PLCB1;CALM1;TNRC6B
Mitochondrial Fatty Acid Beta-Oxidation R-HSA-77289	14/36	0.0112450841949528	0.0290661368018511	0	0	2.38632578461272	10.7094106202441	ACBD6;ACOT9;ECHS1;MECR;ECI1;ACOT13;MCEE;PCCA;NDUFAB1;THEM4;ACADM;HADH;ACADS;DECR1
RHOH GTPase Cycle R-HSA-9013407	14/36	0.0112450841949528	0.0290661368018511	0	0	2.38632578461272	10.7094106202441	VCP;ROCK1;ROCK2;RALGAPA1;CAV1;SLC1A5;FAM91A1;NIPSNAP2;SLC4A7;NSFL1C;TUBA1B;ARHGDIA;PKN2;VAMP3
Transcriptional Regulation By AP-2 (TFAP2) Family Of Transcription Factors R-HSA-8864260	14/36	0.0112450841949528	0.0290661368018511	0	0	2.38632578461272	10.7094106202441	KDM5B;CDKN1A;CREBBP;UBE2I;CITED2;NOP2;ATAD2;YEATS4;HSPD1;VEGFA;YY1;SUMO1;MYC;EP300
FOXO-mediated Transcription R-HSA-9614085	22/65	0.0116021935113394	0.0299417367357509	0	0	1.9196718130665	8.55513473252448	SMAD2;CDKN1A;CREBBP;BTG1;CDKN1B;NFYA;CITED2;YWHAB;GADD45A;NFYB;CAV1;NR3C1;YWHAZ;BBC3;TXN2;SIRT3;ATXN3;YWHAQ;PCBP4;DDIT3;EP300;TXNIP
Interleukin-12 Family Signaling R-HSA-447115	19/54	0.0117673440258883	0.0302420354499967	0	0	2.03642550874566	9.04667174383332	HSPA9;RALA;GSTO1;PITPNA;STAT3;TALDO1;LMNB1;TOX4;CDC42;RAP1B;MTAP;VPS72;HNRNPF;PDCD4;PSME2;SNRPA1;PKN2;JAK2;AURKAIP1
HDMs Demethylate Histones R-HSA-3214842	11/26	0.0117927250436529	0.0302420354499967	0	0	2.74921540656205	12.2072654546126	KDM5A;KDM6B;KDM5B;KDM5C;KDM2A;KDM4C;KDM1A;KDM2B;ARID5B;KDM6A;JMJD6
Infection With Mycobacterium Tuberculosis R-HSA-9635486	11/26	0.0117927250436529	0.0302420354499967	0	0	2.74921540656205	12.2072654546126	GSK3A;RNF213;HGS;UBC;ATP6V1H;MAPK1;TRIM27;RPS27A;DUSP16;RAB5A;KPNA1
Insulin Receptor Recycling R-HSA-77387	11/26	0.0117927250436529	0.0302420354499967	0	0	2.74921540656205	12.2072654546126	ATP6V1A;ATP6V0B;ATP6V1G1;ATP6V1B2;ATP6V1H;TCIRG1;ATP6V1E1;ATP6V0D1;ATP6V1D;ATP6V0C;ATP6V1C1
PLC Beta Mediated Events R-HSA-112043	17/47	0.0124372791037491	0.0318449014414674	0	0	2.12540476190476	9.32427170498236	CAMK2D;AHCYL1;ITPR1;PLA2G4A;PRKCA;CAMKK2;CREB1;NBEA;PRKAR1A;GNA11;PRKAR2A;GNAQ;MAPK1;KPNA2;CALM1;PLCB1;PRKACB
Extra-nuclear Estrogen Signaling R-HSA-9009391	24/73	0.0126968231369692	0.0324584930037567	0	0	1.8379320247059	8.02515275836229	CDKN1B;PDPK1;PRMT1;CAV2;CAV1;GNAI3;FOS;GNG12;AREG;PTK2;EREG;GNG10;NRAS;XPO1;CREB1;GNG5;GNB2;GNB1;MAPK1;STRN;GNB5;CALM1;HRAS;HBEGF
Signal Amplification R-HSA-392518	13/33	0.0127314351847358	0.0324960419190986	0	0	2.43719077069458	10.6351233821667	GNAI3;PLA2G4A;GNG12;MAPK14;GNA13;GNG10;GNG5;GNA11;GNAQ;GNB2;GNB1;GNB5;AAMP
Coenzyme A Biosynthesis R-HSA-196783	5/8	0.0131050236508622	0.0331898968549009	0	0	6.24406457739791	27.0665191039724	SLC25A16;PANK2;PANK3;COASY;PPCDC
EGFR Transactivation By Gastrin R-HSA-2179392	5/8	0.0131050236508622	0.0331898968549009	0	0	6.24406457739791	27.0665191039724	NRAS;GRB2;PRKCA;HRAS;HBEGF
Gain-of-function MRAS Complexes Activate RAF Signaling R-HSA-9726842	5/8	0.0131050236508622	0.0331898968549009	0	0	6.24406457739791	27.0665191039724	PPP1CC;MRAS;YWHAB;BRAF;SHOC2
POLB-Dependent Long Patch Base Excision Repair R-HSA-110362	5/8	0.0131050236508622	0.0331898968549009	0	0	6.24406457739791	27.0665191039724	FEN1;PARP1;POLG2;PARP2;APEX1
Synthesis Of diphthamide-EEF2 R-HSA-5358493	5/8	0.0131050236508622	0.0331898968549009	0	0	6.24406457739791	27.0665191039724	DPH3;DPH5;DNAJC24;DPH6;DPH7
TNF Signaling R-HSA-75893	16/44	0.0142688395187765	0.0360813600854644	0	0	2.1430271704016	9.10717364919192	USP25;CHUK;SPPL2A;OTUD7B;XIAP;TANK;TNFRSF1A;BAG4;ADAM17;CASP8;UBC;OTULIN;RACK1;TAB2;RPS27A;BIRC2
Activation Of BH3-only Proteins R-HSA-114452	12/30	0.0143777561408566	0.0363004957673949	0	0	2.49940546967895	10.6026604068373	YWHAE;PPP3R1;YWHAQ;TFDP2;YWHAB;BAD;E2F1;BID;DYNLL1;YWHAZ;BBC3;YWHAH
Formation Of Senescence-Associated Heterochromatin Foci (SAHF) R-HSA-2559584	8/17	0.0150145433990714	0.0377104084553876	0	0	3.33127425358359	13.9871410932916	RB1;CDKN1A;UBN1;EP400;HMGA2;ASF1A;CABIN1;LMNB1
Regulation Of RUNX1 Expression And Activity R-HSA-8934593	8/17	0.0150145433990714	0.0377104084553876	0	0	3.33127425358359	13.9871410932916	TNRC6C;CCND3;CBFB;AGO3;AGO2;PML;RUNX1;TNRC6B
CLEC7A (Dectin-1) Induces NFAT Activation R-HSA-5607763	6/11	0.0151165789929743	0.0377104084553876	0	0	4.49622417478034	18.8480062387551	PPP3CA;PPP3R1;AHCYL1;ITPR1;NFATC3;CALM1
Pexophagy R-HSA-9664873	6/11	0.0151165789929743	0.0377104084553876	0	0	4.49622417478034	18.8480062387551	NBR1;PEX5;UBC;ATM;RPS27A;SQSTM1
Regulated Proteolysis Of p75NTR R-HSA-193692	6/11	0.0151165789929743	0.0377104084553876	0	0	4.49622417478034	18.8480062387551	APH1A;PSENEN;ADAM17;TRAF6;NFKB1;RELA
Regulation Of PTEN mRNA Translation R-HSA-8943723	6/11	0.0151165789929743	0.0377104084553876	0	0	4.49622417478034	18.8480062387551	TNRC6C;CNOT6L;AGO3;VAPA;AGO2;TNRC6B
Uptake And Function Of Anthrax Toxins R-HSA-5210891	6/11	0.0151165789929743	0.0377104084553876	0	0	4.49622417478034	18.8480062387551	MAP2K3;MAP2K4;MAP2K1;MAP2K2;PDCD6IP;CALM1
NoRC Negatively Regulates rRNA Expression R-HSA-427413	24/74	0.0151211570385184	0.0377104084553876	0	0	1.80105890770332	7.54942727887856	SAP30BP;DNMT1;TBP;CCNH;SMARCA5;ARID4B;BAZ2A;GTF2H1;GTF2H2;GTF2H3;GTF2H4;GTF2H5;SAP30;TAF1D;CDK7;SIN3B;SAP30L;POLR1D;POLR2E;POLR2F;SAP18;POLR2H;MNAT1;POLR2K
Methylation R-HSA-156581	7/14	0.0154988806059213	0.0384759121282461	0	0	3.74726840855107	15.6148205300323	TRMT112;NNMT;TPMT;MAT2A;GSTO1;MAT2B;COMT
Pentose Phosphate Pathway R-HSA-71336	7/14	0.0154988806059213	0.0384759121282461	0	0	3.74726840855107	15.6148205300323	PRPS2;RPIA;RPE;TALDO1;PGM2;PHGDH;PGLS
Regulation Of IFNG Signaling R-HSA-877312	7/14	0.0154988806059213	0.0384759121282461	0	0	3.74726840855107	15.6148205300323	PTPN1;SOCS3;SUMO1;IFNGR1;JAK2;PTPN2;PIAS1
Signaling By MET R-HSA-6806834	21/63	0.0161374193333887	0.0400001989859528	0	0	1.87571496663489	7.74035261956192	PTPN1;RNMT;DOCK7;STAT3;RANBP9;STAM;PTK2;CRKL;RAP1B;NRAS;RAP1A;HGS;UBC;GRB2;RPS27A;HRAS;CRK;STAM2;PTPN2;SH3GL1;ARF6
G-protein Mediated Events R-HSA-112040	18/52	0.0167028141323099	0.0412761967421174	0	0	1.98564083885519	8.12559588144051	CAMK2D;AHCYL1;GNAI3;ITPR1;PLA2G4A;PRKCA;CAMKK2;CREB1;NBEA;PRKAR1A;GNA11;PRKAR2A;GNAQ;MAPK1;KPNA2;PLCB1;CALM1;PRKACB
Signaling By Non-Receptor Tyrosine Kinases R-HSA-9006927	18/52	0.0167028141323099	0.0412761967421174	0	0	1.98564083885519	8.12559588144051	KHDRBS1;PTPN1;CDKN1B;KHDRBS3;STAT3;NR3C1;HIF1A;RHOA;EREG;DOK1;SOCS3;NRAS;CDK4;UBC;RPS27A;HRAS;CRK;HBEGF
Thromboxane Signaling Thru TP Receptor R-HSA-428930	10/24	0.0181150860942308	0.044698495339925	0	0	2.67734048694353	10.738840007352	GNA13;GNG10;GNG5;GNA11;GNAQ;GNB2;GNB1;GNB5;GNG12;AAMP
Apoptotic Cleavage Of Cellular Proteins R-HSA-111465	14/38	0.0187953653388812	0.0463070103741922	0	0	2.18718772305496	8.69220107504584	ROCK1;ADD1;PTK2;LMNB1;TJP1;CASP8;FNTA;STK24;CASP6;CASP3;GAS2;ACIN1;CLSPN;BIRC2
EGFR Downregulation R-HSA-182971	12/31	0.0190520174737917	0.0468685377070201	0	0	2.36770761624632	9.37750082647635	CDC42;HGS;UBC;GRB2;PTPN12;STAM;RPS27A;AREG;STAM2;SH3GL1;EREG;HBEGF
Signaling By EGFR R-HSA-177929	17/49	0.0192529125915356	0.0472203014087137	0	0	1.99231398809524	7.86982539121835	ADAM10;PTPN12;STAM;AREG;EREG;CDC42;ADAM17;NRAS;HGS;UBC;GRB2;RPS27A;HRAS;STAM2;AAMP;SH3GL1;HBEGF
Signaling By ERBB2 R-HSA-1227986	17/49	0.0192529125915356	0.0472203014087137	0	0	1.99231398809524	7.86982539121835	YES1;CUL5;PRKCE;PRKCA;MEMO1;PTPN12;RHOA;EREG;RNF41;NRAS;UBC;FYN;GRB2;STUB1;RPS27A;HRAS;HBEGF
CTLA4 Inhibitory Signaling R-HSA-389513	9/21	0.0201314036419224	0.0492268655771746	0	0	2.81089591254753	10.977881782698	PPP2CA;PPP2CB;YES1;PPP2R1A;PPP2R5E;PPP2R5A;PPP2R5D;FYN;PPP2R5C
ZBP1(DAI) Mediated Induction Of Type I IFNs R-HSA-1606322	9/21	0.0201314036419224	0.0492268655771746	0	0	2.81089591254753	10.977881782698	NFKBIA;TBK1;CHUK;IRF3;NKIRAS1;NKIRAS2;NFKB1;RELA;NFKBIB
Beta Oxidation Of decanoyl-CoA To octanoyl-CoA-CoA R-HSA-77346	4/6	0.0205069949079401	0.049477675584098	0	0	7.49157370045099	29.1196663344804	ECHS1;MECR;ACADM;HADH
Entry Of Influenza Virion Into Host Cell Via Endocytosis R-HSA-168275	4/6	0.0205069949079401	0.049477675584098	0	0	7.49157370045099	29.1196663344804	BLOC1S6;PBRM1;CLTC;GNL3
Negative Feedback Regulation Of MAPK Pathway R-HSA-5674499	4/6	0.0205069949079401	0.049477675584098	0	0	7.49157370045099	29.1196663344804	MAP2K1;MAP2K2;MAPK1;BRAF
Phosphorylation Of Emi1 R-HSA-176417	4/6	0.0205069949079401	0.049477675584098	0	0	7.49157370045099	29.1196663344804	CDC20;CCNB1;CDK1;FBXO5
RUNX1 Regulates Estrogen Receptor Mediated Transcription R-HSA-8931987	4/6	0.0205069949079401	0.049477675584098	0	0	7.49157370045099	29.1196663344804	CBFB;AXIN1;KCTD6;RUNX1
RUNX1 Regulates Transcription Of Genes Involved In BCR Signaling R-HSA-8939245	4/6	0.0205069949079401	0.049477675584098	0	0	7.49157370045099	29.1196663344804	ELF2;ELOF1;CBFB;RUNX1
Sensing Of DNA Double Strand Breaks R-HSA-5693548	4/6	0.0205069949079401	0.049477675584098	0	0	7.49157370045099	29.1196663344804	RAD50;KAT5;ATM;KPNA2
Suppression Of Apoptosis R-HSA-9635465	4/6	0.0205069949079401	0.049477675584098	0	0	7.49157370045099	29.1196663344804	GSK3A;RNF213;MAPK1;TRIM27
WNT Mediated Activation Of DVL R-HSA-201688	4/6	0.0205069949079401	0.049477675584098	0	0	7.49157370045099	29.1196663344804	CSNK2A2;CSNK2B;DVL2;CSNK1E
